# Supplementary material for: Profiling diverse sequence tandem repeats in colorectal cancer reveals co-occurrence of microsatellite and chromosomal instability involving Chromosome 8
Source: Genome Med. 2021 Sep 6;13:145. doi: 10.1186/s13073-021-00958-z (PMC8420050; doi:10.1186/s13073-021-00958-z)
Supplement: Supplementary file 2 — Additional file 2. Supplementary Tables S1 – S20. [file 13073_2021_958_MOESM2_ESM.xlsx]

## Sheet: Table_S1_clinical_info
			Clinical data		Current study
	Patient ID	Source	Clinical stage	MMR status (IHC)	PCR-MSI	PCR-EMAST	Sequencing assays*	OS-Seq MSI status	OS-Seq CIN status
	P1595	Stanford	II	dMMR	MSI-H	EMAST+	OS-Seq, WES, LR-WGS	MSI	CIN-B
	P1505	Stanford	IV	dMMR	MSI-H	EMAST+	OS-Seq, WES, LR-WGS	MSI	CIN-L
	P6261	Landspitali	NA	dMMR	MSI-H	EMAST+	OS-Seq, WES, WGS	MSI	CIN-L
	P6264	Landspitali	NA	dMMR	MSI-H	EMAST+	OS-Seq, WGS	MSI	CIN-L
	P6265	Landspitali	NA	dMMR	MSI-H	EMAST+	OS-Seq, WGS	MSI	CIN-L
	P168	Stanford	II	dMMR	MSI-H	EMAST+	OS-Seq	MSI	CS
	P627	Stanford	I	Not tested	MSI-H	EMAST+	OS-Seq	MSI	CS
	P779	Stanford	IV	dMMR	MSI-H	EMAST+	OS-Seq, LR-WGS	MSI	CS
	P799	Stanford	IV	dMMR	MSI-H	EMAST+	OS-Seq	MSI	CS
	P216	Stanford	II	pMMR	MSS	EMAST-	OS-Seq	MSS	CIN-B
	P401	Stanford	IV	Not tested	MSS	EMAST-	OS-Seq	MSS	CIN-B
	P502	Stanford	III	Not tested	MSS	EMAST-	OS-Seq	MSS	CIN-B
	P523	Stanford	III	Not tested	MSS	EMAST-	OS-Seq	MSS	CIN-B
	P602	Stanford	III	pMMR	MSS	EMAST-	OS-Seq	MSS	CIN-B
	P608	Stanford	II	Not tested	MSS	EMAST-	OS-Seq	MSS	CIN-B
	P611	Stanford	II	Not tested	MSS	EMAST-	OS-Seq	MSS	CIN-B
	P711	Stanford	IV	Not tested	MSS	EMAST-	OS-Seq	MSS	CIN-B
	P762	Stanford	IV	Not tested	MSS	EMAST-	OS-Seq	MSS	CIN-B
	P827	Stanford	II	Not tested	MSS	EMAST-	OS-Seq	MSS	CIN-B
	P850	Stanford	I	Not tested	MSS	EMAST-	OS-Seq	MSS	CIN-B
	P1407	Stanford	II	pMMR	MSS	EMAST-	OS-Seq	MSS	CIN-B
	P1428	Stanford	I	Not tested	MSS	EMAST-	OS-Seq	MSS	CIN-B
	P1480	Stanford	II	Not tested	MSS	EMAST-	OS-Seq	MSS	CIN-B
	P1502	Stanford	III	pMMR	MSS	EMAST-	OS-Seq	MSS	CIN-B
	P1522	Stanford	I	Not tested	MSS	EMAST-	OS-Seq	MSS	CIN-B
	P1571	Stanford	IV	pMMR	MSS	EMAST-	OS-Seq	MSS	CIN-B
	P1572	Stanford	I	Not tested	MSS	EMAST-	OS-Seq	MSS	CIN-B
	P1668	Stanford	III	pMMR	MSS	EMAST-	OS-Seq	MSS	CIN-B
	P1697	Stanford	I	pMMR	MSS	EMAST-	OS-Seq	MSS	CIN-B
	P1710	Stanford	IV	pMMR	MSS	EMAST-	OS-Seq, WES, WGS	MSS	CIN-B
	P98	Stanford	III	Not tested	MSS	EMAST-	OS-Seq	MSS	CIN-F
	P544	Stanford	III	Not tested	MSS	EMAST+	OS-Seq	MSS	CIN-F
	P592	Stanford	I	Not tested	MSS	EMAST-	OS-Seq, WES	MSS	CIN-F
	P597	Stanford	I	Not tested	MSS	EMAST-	OS-Seq	MSS	CIN-F
	P685	Stanford	IV	Not tested	MSS	EMAST+	OS-Seq	MSS	CIN-F
	P1525	Stanford	IV	pMMR	MSS	EMAST-	OS-Seq	MSS	CIN-F
	P736	Stanford	II	Not tested	MSS	EMAST-	OS-Seq, WES	MSS	CIN-L
	P741	Stanford	IV	Not tested	MSS	EMAST-	OS-Seq	MSS	CIN-L
	P1458	Stanford	III	pMMR	MSS	EMAST-	OS-Seq	MSS	CIN-L
	P1672	Stanford	IV	pMMR	MSS	EMAST-	OS-Seq	MSS	CIN-L
	P72	Stanford	I	Not tested	MSS	EMAST-	OS-Seq	MSS	CS
	P506	Stanford	IV	Not tested	MSS	EMAST-	OS-Seq	MSS	CS
	P612	Stanford	NA	Not tested	MSS	EMAST-	OS-Seq	MSS	CS
	P625	Stanford	IV	Not tested	MSS	EMAST-	OS-Seq	MSS	CS
	P874	Stanford	IV	Not tested	MSS	EMAST-	OS-Seq	MSS	CS
	P1578	Stanford	IV	Not tested	MSS	EMAST-	OS-Seq	MSS	CS
	*OS-Seq, Oligonucleotide selective sequencing ; WES, whole exome sequencing; WGS, whole genome sequencing; LR-WGS, WGS with linked reads

## Sheet: Table_S2_EMAST_primers
	EMAST markers	Label	Forward primer	Reverse primer
	MYCL1	6-FAM	TGGCGAGACTCCATCAAAG	CCTTTTAAGCTGCAACAATTTC
	D20S85	ATTO 550 (NED substitute)	GAGTATCCAGAGAGCTATTA	ATTACAGTGTGAGACCCTG
	D8S321	MAX (VIC substitute)	GATGAAAGAATGATAGATTACAG	ATCTTCTCATGCCATATCTGC
	D20S82	6-FAM	GCCTTGATCACACCACTACA	GTGGTCACTAAAGTTTCTGCT
	D9S242	ATTO 565 (PET substitute)	GTGAGAGTTCCTTCTGGC	ACTCCAGTACAAGACTCTG

## Sheet: Table_S3_benchmark_stats
	Library type	Patient	MSI status	CIN status	Sample	Mean base coverage*	Mean molecule length (kb)	N50 phase block (Mb)
	WGS - linked reads	P779	MSI	CS	Normal	22.2066	23.8713	16.4959
					Tumor	44.5281	30.5369	45.6884
		P1505	MSI	CIN-L	Normal	19.4944	20.6721	5.18928
					Tumor	41.4162	24.7274	41.5006
		P1595	MSI	CIN-B	Normal	27.2559	32.7539	11.3506
					Tumor	56.5725	37.4654	18.8986
	WGS	P6261	MSI	CIN-L	Normal	3.43	NA	NA
					Tumor	3.45	NA	NA
		P6264	MSI	CIN-L	Normal	1.37	NA	NA
					Tumor	2.02	NA	NA
		P6265	MSI	CIN-L	Normal	1.91	NA	NA
					Tumor	2.11	NA	NA
		P1710	MSS	CIN-B	Normal	0.3	NA	NA
					Tumor	0.43	NA	NA
	WES	P1505	MSI	CIN-L	Normal	140.22	NA	NA
					Tumor	179.91	NA	NA
		P6261	MSI	CIN-L	Normal	139.9	NA	NA
					Tumor	109.99	NA	NA
		P1595	MSI	CIN-B	Normal	164.77	NA	NA
					Tumor	162.16	NA	NA
		P736	MSS	CIN-L	Normal	117.25	NA	NA
					Tumor	137.78	NA	NA
		P1710	MSS	CIN-B	Normal	113.3	NA	NA
					Tumor	154.34	NA	NA
		P592	MSS	CIN-F	Normal	144.93	NA	NA
					Tumor	129.03	NA	NA
	* For targets only in case of whole exome libraries

## Sheet: Table_S4_ddPCR primers
	Gene	Chr location	Start	End	Amplicon length (bp)	Forward	Reverse	Hydrolysis probe
	AURKA	20q13	54964373	54964313	61	TAGGGCAGAAGACGCACTTT	ACCCAGTGCCTCAGCTCTAA
	CDK4	12q14.1	58144501	58144442	60	CGACGAAACATCTCTGCAAA	ATATGCAACACCTGTGGACA
	ERBB2	17q12	37881154	37881081	74	GGCTGCCTCTTAGACCATGT	TGCATACACCAGTTCAGCAG	FAM-AAAACCGCGGACGCCT-MGB
	FGFR1	8p11.22	38272088	38272017	72	TCTACAGTGCTAGAAGCTCT	CCAGAGTGATGTGTGAGTTTGT	FAM-TCCCACACCTCCCTGG-MGB
	FLT3	13q12.2	28622748	28622683	66	GGGATAGGACTCCTGGGTTT	ACTCAAGTGTTGGCATGCTG
	MET	7q31.2	116339301	116339229	73	GCAAAGTCCGAGATGAATGTG	CATTCTGGATGGGTGTTTCC	FAM-TCAGCTTCCCAACTTCACC-MGB
	VEGFA	6p21.1	43741813	43741749	65	GAGAGCAGGGAGAGGGAAGT	AACCCCAGAATGCTTCACTG
	UC_Ch1	1q44	244217851	244217792	60	TGAGGGATTCGGCAGATGTTG	CTGAAAGGCTGGACTTGACAGA	VIC-ACTGTGTGCTGGACCT-MGB

## Sheet: Table_S5_OSSeq_assay
		Target (#)	Primer probe (#)	Total target size (kb)
	Gene/exon	85/1387	5849	384.5
	Mono- and dinucleotide repeats	181	368	20
	Tri- and tetranucleotide repeats	44	88	6.7
	Total	1612	6305	411.2

## Sheet: Table_S6_MSI_markers
	STR ID	Chr	Start (0-base)	End (1-base)	hg19 length	Motif		Gene location	Selection criteria
	D1GATA113	1	7442890	7442934	44	GATA	4	CAMTA1_intron	Forensic STR
	PRDM2	1	14108748	14108757	9	A	1	PRDM2_exon	SelTarBase (>10% of CRCs)
	EPHB2	1	23239994	23240001	7	A	1	EPHB2_exon	SelTarBase (>10% of CRCs)
	TCEB3	1	24078403	24078411	8	A	1	TCEB3_exon	SelTarBase (>10% of CRCs)
	WDTC1	1	27621107	27621115	8	G	1	WDTC1_exon	SelTarBase (>10% of CRCs)
	nc-HEJ1	1	102358806	102358816	10	A	1	OLFM3_intron	SelTarBase (>10% of CRCs)
	D1S1627	1	106963713	106963752	39	ATT	3	intergenic	Forensic STR
	SYCP1	1	115537600	115537610	10	A	1	SYCP1_exon	SelTarBase (>10% of CRCs)
	BAT40	1	120053335	120053377	42	T	1	HSD3B1_intron	MSI panel
	RFX5	1	151318740	151318747	7	G	1	RFX5_exon	SelTarBase (>10% of CRCs)
	NTRK1	1	156836726	156836734	8	TC	2	NTRK1_exon	Driver pathway/Clinically actionable
	AIM2	1	159032486	159032496	10	T	1	AIM2_exon	SelTarBase (>10% of CRCs)
	D1S1677	1	163559815	163559875	60	TTCC	4	intergenic	Forensic STR
	F13B	1	197007831	197007859	28	TAAA	4	intergenic	Forensic STR
	MDM4	1	204518354	204518362	8	TC	2	MDM4_exon	Driver pathway/Clinically actionable
	PCNXL2	1	233388512	233388519	7	T	1	PCNXL2_exon	SelTarBase (>10% of CRCs)
	TPOX	2	1493424	1493456	32	AATG	4	TPO_intron	Forensic STR
	TAF1B	2	9989570	9989581	11	A	1	TAF1B_exon	SelTarBase (>10% of CRCs)
	MAPRE3	2	27248516	27248524	8	C	1	MAPRE3_exon	SelTarBase (>10% of CRCs)
	MSH2	2	47639587	47639594	7	A	1	MSH2_exon	Driver pathway/Clinically actionable
	BAT26	2	47641559	47641586	27	A	1	MSH2_intron	MSI panel
	MSH6_1	2	48025856	48025863	7	A	1	MSH6_exon	Driver pathway/Clinically actionable
	MSH6_2	2	48030639	48030647	8	C	1	MSH6_exon	Driver pathway/Clinically actionable
	D2S123	2	51288512	51288554	42	CA	2	intergenic	MSI panel
	nc-IL1R2	2	102626435	102626443	8	C	1	IL1R2_intron	SelTarBase (>10% of CRCs)
	SLC35F5	2	114500276	114500286	10	A	1	SLC35F5_exon	SelTarBase (>10% of CRCs)
	GRB14	2	165365287	165365296	9	T	1	GRB14_exon	SelTarBase (>10% of CRCs)
	D2S1776	2	169645402	169645446	44	AGAT	4	NOSTRIN_intron	Forensic STR
	nc-BMPR2	2	203427559	203427570	11	A	1	BMPR2_UTR	SelTarBase (>10% of CRCs)
	D2S1338	2	218879581	218879673	92	GGAA	4	intergenic	Forensic STR
	SLC4A3_1	2	220494110	220494117	7	C	1	SLC4A3_exon	SelTarBase (>10% of CRCs)
	SLC4A3_2	2	220502412	220502419	7	C	1	SLC4A3_exon	SelTarBase (>10% of CRCs)
	nc-CMTM6	3	32522862	32522872	10	A	1	CMTM6_UTR	SelTarBase (>10% of CRCs)
	MLH1	3	37059065	37059073	8	AC	2	MLH1_exon	Driver pathway/Clinically actionable
	CTNNB1	3	41278163	41278171	8	CT	2	CTNNB1_exon	Driver pathway/Clinically actionable
	D3S1358	3	45582240	45582292	52	TATC	4	LARS2_intron	Forensic STR
	nc-GNL3	3	52728312	52728322	10	T	1	GNL3_UTR	SelTarBase (>10% of CRCs)
	D3S4529	3	85751008	85751060	52	AGAT	4	CADM2_intron	Forensic STR
	RG9MTD1	3	101284008	101284018	10	A	1	TRMT10C_exon	SelTarBase (>10% of CRCs)
	ZBTB20	3	114058002	114058009	7	G	1	ZBTB20_exon	SelTarBase (>10% of CRCs)
	MBD4	3	129155547	129155557	10	T	1	MBD4_exon	SelTarBase (>10% of CRCs)
	ASTE1	3	130733046	130733057	11	T	1	ASTE1_exon	SelTarBase (>10% of CRCs)
	PIK3CB_1	3	138382755	138382762	7	T	1	PIK3CB_exon	Driver pathway/Clinically actionable
	PIK3CB_2	3	138413709	138413716	7	G	1	PIK3CB_exon	Driver pathway/Clinically actionable
	ATR	3	142274739	142274749	10	T	1	ATR_exon	SelTarBase (>10% of CRCs)
	nc-KPNA4	3	160219060	160219105	45	A	1	KPNA4_UTR	SelTarBase (>10% of CRCs)
	D3S3053	3	171750964	171751000	36	GATA	4	intergenic	Forensic STR
	PIK3CA	3	178919193	178919200	7	A	1	PIK3CA_exon	Driver pathway/Clinically actionable
	nc-NDUFB5	3	179344053	179344067	14	T	1	NDUFB5_UTR	SelTarBase (>10% of CRCs)
	ABCC5	3	183665256	183665265	9	A	1	ABCC5_exon	SelTarBase (>10% of CRCs)
	FGFR3	4	1806180	1806187	7	C	1	FGFR3_exon	Driver pathway/Clinically actionable
	C4orf6	4	5527115	5527125	10	T	1	C4orf6_exon	SelTarBase (>10% of CRCs)
	D4S2408	4	31304419	31304455	36	ATCT	4	intergenic	Forensic STR
	nc-APBB2	4	41034523	41034531	8	G	1	APBB2_intron	SelTarBase (>10% of CRCs)
	PDGFRA	4	55161350	55161358	8	AG	2	PDGFRA_exon	Driver pathway/Clinically actionable
	BAT25	4	55598197	55598236	39	T	1	KIT_intron	MSI panel
	KDR	4	55953854	55953862	8	AG	2	KDR_exon	Driver pathway/Clinically actionable
	CLOCK	4	56336953	56336962	9	A	1	CLOCK_exon	SelTarBase (>10% of CRCs)
	D4S2364	4	93517372	93517400	28	ATTC	4	GRID2_intron	Forensic STR
	EGF_1	4	110880510	110880518	8	TG	2	EGF_exon	Driver pathway/Clinically actionable
	EGF_2	4	110883116	110883124	8	GA	2	EGF_exon	Driver pathway/Clinically actionable
	EGF_3	4	110890158	110890166	8	AG	2	EGF_exon	Driver pathway/Clinically actionable
	LARP7	4	113570753	113570761	8	A	1	LARP7_exon	SelTarBase (>10% of CRCs)
	FBXW7	4	153253762	153253770	8	TC	2	FBXW7_exon	Driver pathway/Clinically actionable
	FGA	4	155508887	155508975	88	AAAG	4	FGA_intron	Forensic STR
	TERT	5	1294664	1294671	7	G	1	TERT_exon	Driver pathway/Clinically actionable
	trf661147	5	58698968	58699000	32	AGAC	4	PDE4D_intron	Forensic STR
	PIK3R1	5	67522740	67522747	7	A	1	PIK3R1_exon	Driver pathway/Clinically actionable
	MSH3	5	79970914	79970922	8	A	1	MSH3_exon	SelTarBase (>10% of CRCs)
	D5S346	5	112213678	112213718	40	TG	2	REEP5_UTR	MSI panel
	D5S818	5	123111249	123111293	44	ATCT	4	intergenic	Forensic STR
	RAD50	5	131931451	131931460	9	A	1	RAD50_exon	SelTarBase (>10% of CRCs)
	PCDHGA12	5	140812775	140812787	12	T	1	PCDHGA12_exon	SelTarBase (>10% of CRCs)
	CSF1PO	5	149455886	149455938	52	ATCT	4	CSF1R_intron	Forensic STR
	D6S1017	6	41677267	41677307	40	TGGA	4	TFEB_intron	Forensic STR
	nc-MRPL2	6	43021976	43021988	12	G	1	MRPL2_UTR	SelTarBase (>10% of CRCs)
	XPO5	6	43491676	43491683	7	T	1	XPO5_exon	SelTarBase (>10% of CRCs)
	nc-B3GAT2	6	71578422	71578430	8	C	1	B3GAT2_intron	SelTarBase (>10% of CRCs)
	TTK	6	80751896	80751916	20	A	1	TTK_exon	SelTarBase (>10% of CRCs)
	SEC63	6	108214754	108214764	10	T	1	SEC63_exon	SelTarBase (>10% of CRCs)
	D6S474	6	112879151	112879231	80	TAGA	4	intergenic	Forensic STR
	nc-TIAM2	6	155174524	155174535	11	T	1	TIAM2_UTR	SelTarBase (>10% of CRCs)
	nc-EGFR	7	55273591	55273604	13	A	1	EGFR_UTR	SelTarBase (>10% of CRCs)
	TMEM60	7	77423459	77423468	9	T	1	TMEM60_exon	SelTarBase (>10% of CRCs)
	D7S820	7	83789541	83789593	52	TATC	4	SEMA3A_intron	Forensic STR
	TRRAP_1	7	98515231	98515239	8	TG	2	TRRAP_exon	Driver pathway/Clinically actionable
	TRRAP_2	7	98535308	98535316	8	CA	2	TRRAP_exon	Driver pathway/Clinically actionable
	TRRAP_3	7	98609744	98609751	7	A	1	TRRAP_exon	Driver pathway/Clinically actionable
	SRRT	7	100479331	100479339	8	G	1	SRRT_exon	SelTarBase (>10% of CRCs)
	PIK3CG	7	106526646	106526654	8	AG	2	PIK3CG_exon	Driver pathway/Clinically actionable
	NOS3	7	150698397	150698404	7	G	1	NOS3_exon	Driver pathway/Clinically actionable
	MLL3	7	151874147	151874156	9	T	1	KMT2C_exon	SelTarBase (>10% of CRCs)
	WRN_1	8	30915970	30915978	8	A	1	WRN_exon	Driver pathway/Clinically actionable
	WRN_2	8	31001131	31001138	7	A	1	WRN_exon	Driver pathway/Clinically actionable
	D8S1115	8	42536588	42536615	27	AAT	3	intergenic	Forensic STR
	nc-DEPDC2	8	68926682	68926690	8	G	1	PREX2_intron	SelTarBase (>10% of CRCs)
	D8S1179	8	125907104	125907159	55	TATC	4	intergenic	Forensic STR
	MYC	8	128748844	128748851	7	T	1	MYC_exon	Driver pathway/Clinically actionable
	nc-MYC	8	128753393	128753403	10	T	1	MYC_UTR	SelTarBase (>10% of CRCs)
	D9S1122	9	79688733	79688791	58	TAGA	4	intergenic	Forensic STR
	PTCH1_1	9	98209616	98209623	7	G	1	PTCH1_exon	Driver pathway/Clinically actionable
	PTCH1_2	9	98231380	98231388	8	GT	2	PTCH1_exon	Driver pathway/Clinically actionable
	PTCH1_3	9	98268792	98268799	7	T	1	PTCH1_exon	Driver pathway/Clinically actionable
	PTCH1_4	9	98270529	98270536	7	C	1	PTCH1_exon	Driver pathway/Clinically actionable
	NOTCH1_1	9	139410440	139410448	8	CA	2	NOTCH1_exon	Driver pathway/Clinically actionable
	NOTCH1_2	9	139413170	139413178	8	AC	2	NOTCH1_exon	Driver pathway/Clinically actionable
	D10S1435	10	2243331	2243392	61	TATC	4	intergenic	Forensic STR
	RET	10	43600516	43600524	8	GC	2	RET_exon	Driver pathway/Clinically actionable
	TFAM	10	60148569	60148579	10	A	1	TFAM_exon	SelTarBase (>10% of CRCs)
	PTEN	10	89717718	89717726	8	TG	2	PTEN_exon	Driver pathway/Clinically actionable
	FAS	10	90768707	90768714	7	T	1	FAS_exon	Driver pathway/Clinically actionable
	HPS1	10	100186986	100186994	8	G	1	HPS1_exon	SelTarBase (>10% of CRCs)
	FGFR2	10	123278264	123278272	8	AT	2	FGFR2_exon	Driver pathway/Clinically actionable
	D10S1248	10	131092507	131092559	52	GGAA	4	intergenic	Forensic STR
	THO1	11	2192318	2192346	28	ATGA	4	TH_intron	Forensic STR
	OR51E2	11	4703474	4703482	8	A	1	OR51E2_exon	SelTarBase (>10% of CRCs)
	nc-SPON1	11	14162567	14162575	8	C	1	SPON1_UTR	SelTarBase (>10% of CRCs)
	SLC22A9	11	63149670	63149681	11	A	1	SLC22A9_exon	SelTarBase (>10% of CRCs)
	POLD3	11	74336608	74336617	9	A	1	POLD3_exon	SelTarBase (>10% of CRCs)
	UVRAG	11	75694430	75694440	10	A	1	UVRAG_exon	SelTarBase (>10% of CRCs)
	NDUFC2	11	77784146	77784155	9	A	1	NDUFC2_exon	SelTarBase (>10% of CRCs)
	nc-BIRC3	11	102193508	102193534	26	A	1	BIRC3_UTR	SelTarBase (>10% of CRCs)
	CASP5_1	11	104878040	104878050	10	T	1	CASP5_exon	SelTarBase (>10% of CRCs)
	CASP5_2	11	104879686	104879696	10	T	1	CASP5_exon	SelTarBase (>10% of CRCs)
	ATM_1	11	108114816	108114823	7	T	1	ATM_exon	Driver pathway/Clinically actionable
	ATM_2	11	108143279	108143287	8	AT	2	ATM_exon	Driver pathway/Clinically actionable
	ATM_3	11	108216476	108216483	7	A	1	ATM_exon	Driver pathway/Clinically actionable
	CHEK1	11	125505377	125505386	9	A	1	CHEK1_exon	Driver pathway/Clinically actionable
	D11S4463	11	130872403	130872462	59	TCTA	4	intergenic	Forensic STR
	WNK1	12	970296	970306	10	A	1	WNK1_exon	SelTarBase (>10% of CRCs)
	vWA	12	6093134	6093210	76	TAGA	4	VWF_intron	Forensic STR
	D12S391	12	12449953	12450029	76	AGAT	4	intergenic	Forensic STR
	ERBB3	12	56492329	56492337	8	AC	2	ERBB3_exon	Driver pathway/Clinically actionable
	MYO1A	12	57422572	57422580	8	T	1	MYO1A_exon	SelTarBase (>10% of CRCs)
	nc-AVIL	12	58202496	58202506	10	A	1	AVIL_intron	SelTarBase (>10% of CRCs)
	MDM2	12	69233089	69233096	7	C	1	MDM2_exon	Driver pathway/Clinically actionable
	nc-SH2B3	12	111887735	111887749	14	T	1	SH2B3_UTR	SelTarBase (>10% of CRCs)
	WASF3	13	27255386	27255394	8	C	1	WASF3_exon	SelTarBase (>10% of CRCs)
	FLT3	13	28611378	28611386	8	AT	2	FLT3_exon	Driver pathway/Clinically actionable
	RXFP2	13	32376428	32376438	10	A	1	RXFP2_exon	SelTarBase (>10% of CRCs)
	BRCA2_1	13	32906602	32906609	7	A	1	BRCA2_exon	Driver pathway/Clinically actionable
	BRCA2_2	13	32907420	32907428	8	A	1	BRCA2_exon	Driver pathway/Clinically actionable
	BRCA2_3	13	32911073	32911080	7	A	1	BRCA2_exon	Driver pathway/Clinically actionable
	BRCA2_4	13	32911442	32911449	7	A	1	BRCA2_exon	Driver pathway/Clinically actionable
	BRCA2_5	13	32912345	32912352	7	A	1	BRCA2_exon	Driver pathway/Clinically actionable
	BRCA2_6	13	32913558	32913565	7	A	1	BRCA2_exon	Driver pathway/Clinically actionable
	BRCA2_7	13	32913836	32913843	7	A	1	BRCA2_exon	Driver pathway/Clinically actionable
	BRCA2_8	13	32914953	32914961	8	TC	2	BRCA2_exon	Driver pathway/Clinically actionable
	BRCA2_9	13	32953632	32953639	7	A	1	BRCA2_exon	Driver pathway/Clinically actionable
	BRCA2_10	13	32954022	32954030	8	A	1	BRCA2_exon	Driver pathway/Clinically actionable
	BRCA2_11	13	32954272	32954279	7	A	1	BRCA2_exon	Driver pathway/Clinically actionable
	RFC3	13	34398062	34398072	10	A	1	RFC3_exon	SelTarBase (>10% of CRCs)
	RB1	13	48881488	48881498	10	AG	2	RB1_exon	Driver pathway/Clinically actionable
	RNASEH2B	13	51530586	51530596	10	A	1	RNASEH2B_exon	SelTarBase (>10% of CRCs)
	ERCC5	13	103524567	103524574	7	A	1	ERCC5_exon	Driver pathway/Clinically actionable
	nc-IRS2	13	110407561	110407588	27	T	1	IRS2_UTR	SelTarBase (>10% of CRCs)
	NR-21	14	23652346	23652367	21	A	1	SLC7A8_exon	MSI panel
	MLH3	14	75514603	75514612	9	T	1	MLH3_exon	SelTarBase (>10% of CRCs)
	D14S1434	14	95308390	95308442	52	CTAT	4	intergenic	Forensic STR
	HSP90AA1	14	102549429	102549436	7	T	1	HSP90AA1_exon	Driver pathway/Clinically actionable
	NTRK3	15	88524505	88524513	8	AT	2	NTRK3_exon	Driver pathway/Clinically actionable
	BLM_1	15	91304138	91304147	9	A	1	BLM_exon	Driver pathway/Clinically actionable
	BLM_2	15	91310207	91310214	7	A	1	BLM_exon	Driver pathway/Clinically actionable
	CHD2_1	15	93480818	93480826	8	A	1	CHD2_exon	SelTarBase (>10% of CRCs)
	CHD2_2	15	93486250	93486257	7	A	1	CHD2_exon	SelTarBase (>10% of CRCs)
	CHD2_3	15	93540315	93540325	10	A	1	CHD2_exon	SelTarBase (>10% of CRCs)
	CHD2_4	15	93545433	93545442	9	A	1	CHD2_exon	SelTarBase (>10% of CRCs)
	nc-LOC154820	15	96038161	96038170	9	A	1	LOC154820_intron	SelTarBase (>10% of CRCs)
	TSC2_1	16	2114386	2114394	8	CA	2	TSC2_exon	Driver pathway/Clinically actionable
	TSC2_2	16	2121790	2121798	8	AG	2	TSC2_exon	Driver pathway/Clinically actionable
	CREBBP_1	16	3779210	3779217	7	G	1	CREBBP_exon	Driver pathway/Clinically actionable
	CREBBP_2	16	3817720	3817727	7	T	1	CREBBP_exon	Driver pathway/Clinically actionable
	GLYR1	16	4862228	4862236	8	C	1	GLYR1_exon	SelTarBase (>10% of CRCs)
	MYH11	16	15802686	15802694	8	G	1	NDE1_exon	SelTarBase (>10% of CRCs)
	nc-FTO	16	54147723	54147738	15	T	1	FTO_UTR	SelTarBase (>10% of CRCs)
	CDH1	16	68849487	68849495	8	TC	2	CDH1_exon	Driver pathway/Clinically actionable
	D16S539	16	86386307	86386351	44	GATA	4	intergenic	Forensic STR
	NF1_1	17	29486049	29486070	21	TC	2	NF1_exon	Driver pathway/Clinically actionable
	NF1_2	17	29553477	29553484	7	C	1	NF1_exon	Driver pathway/Clinically actionable
	NF1_3	17	29579995	29580002	7	A	1	NF1_exon	Driver pathway/Clinically actionable
	NF1_4	17	29664534	29664544	10	GA	2	NF1_exon	Driver pathway/Clinically actionable
	D17S250	17	37152123	37152163	40	GT	2	intergenic	MSI panel
	nc-STAT3	17	40532591	40532599	8	G	1	STAT3_UTR	SelTarBase (>10% of CRCs)
	BRCA1_1	17	41215950	41215958	8	CA	2	BRCA1_exon	Driver pathway/Clinically actionable
	BRCA1_2	17	41245586	41245594	8	T	1	BRCA1_exon	Driver pathway/Clinically actionable
	BRCA1_3	17	41246531	41246538	7	T	1	BRCA1_exon	Driver pathway/Clinically actionable
	COL1A1	17	48266554	48266562	8	CT	2	COL1A1_exon	Driver pathway/Clinically actionable
	XYLT2	17	48433966	48433973	7	C	1	XYLT2_exon	SelTarBase (>10% of CRCs)
	D17S1301	17	72680993	72681041	48	AGAT	4	RAB37_intron	Forensic STR
	nc-TNRC6C	17	76101834	76101843	9	T	1	TNRC6C_UTR	SelTarBase (>10% of CRCs)
	LMAN1	18	57013193	57013202	9	T	1	LMAN1_exon	SelTarBase (>10% of CRCs)
	D18S51	18	60948899	60948971	72	AGAA	4	BCL2_intron	Forensic STR
	DNMT1_1	19	10262138	10262145	7	T	1	DNMT1_exon	Driver pathway/Clinically actionable
	DNMT1_2	19	10270725	10270732	7	T	1	DNMT1_exon	Driver pathway/Clinically actionable
	DNMT1_3	19	10291083	10291090	7	G	1	DNMT1_exon	Driver pathway/Clinically actionable
	nc-ELAVL3	19	11564007	11564018	11	G	1	ELAVL3_UTR	SelTarBase (>10% of CRCs)
	ELAVL3	19	11577604	11577613	9	C	1	ELAVL3_exon	SelTarBase (>10% of CRCs)
	OR7C1	19	14910637	14910647	10	A	1	OR7C1_exon	SelTarBase (>10% of CRCs)
	D19S433	19	30417140	30417206	66	TCCT	4	URI1_intron	Forensic STR
	nc-ZNF302	19	35175076	35175125	49	A	1	ZNF302_intron	SelTarBase (>10% of CRCs)
	nc-FBXO46	19	46214700	46214714	14	A	1	FBXO46_UTR	SelTarBase (>10% of CRCs)
	BAX	19	49458970	49458978	8	G	1	BAX_exon	SelTarBase (>10% of CRCs)
	TEAD2	19	49850472	49850480	8	G	1	TEAD2_exon	SelTarBase (>10% of CRCs)
	FLT3LG	19	49982165	49982174	9	C	1	FLT3LG_exon	SelTarBase (>10% of CRCs)
	D20S482	20	4506337	4506393	56	AGAT	4	intergenic	Forensic STR
	SLC23A2	20	4850568	4850577	9	G	1	SLC23A2_exon	SelTarBase (>10% of CRCs)
	nc-SEMG1	20	43837375	43837384	9	T	1	SEMG1_UTR	SelTarBase (>10% of CRCs)
	ZMYND8	20	45875071	45875079	8	T	1	ZMYND8_exon	SelTarBase (>10% of CRCs)
	D20S1082	20	53865937	53865979	42	ATA	3	intergenic	Forensic STR
	D21S11	21	20554291	20554409	118	TCTA	4	intergenic	Forensic STR
	GART	21	34882121	34882131	10	T	1	GART_exon	SelTarBase (>10% of CRCs)
	D22S1045	22	37536326	37536382	56	ATT	3	IL2RB_intron	Forensic STR
	EP300_1	22	41566524	41566531	7	A	1	EP300_exon	Driver pathway/Clinically actionable
	EP300_2	22	41574618	41574626	8	TC	2	EP300_exon	Driver pathway/Clinically actionable
	nc-ARHGAP8	22	45205158	45205169	11	T	1	ARHGAP8_intron	SelTarBase (>10% of CRCs)
	nc-SLC9A7	X	46505053	46505072	19	T	1	SLC9A7_intron	SelTarBase (>10% of CRCs)
	AR	X	66931483	66931491	8	GA	2	AR_exon	Driver pathway/Clinically actionable
	nc-AMOT	X	112023977	112023986	9	A	1	AMOT_intron	SelTarBase (>10% of CRCs)
	DYS19	Y	9521988	9522036	48	TCTA	4	intergenic	Forensic STR
	DYS391	Y	14102794	14102838	44	TCTA	4	intergenic	Forensic STR
	DYS437	Y	14466993	14467057	64	TCTA	4	intergenic	Forensic STR
	DYS388	Y	14747534	14747570	36	AAT	3	intergenic	Forensic STR
	Y-GATA-H4	Y	18743514	18743600	86	TCTA	4	intergenic	Forensic STR
	DYS460	Y	21050841	21050881	40	CTAT	4	intergenic	Forensic STR
	DYS392	Y	22633875	22633911	36	ATA	3	TTTY10_intron	Forensic STR

## Sheet: Table_S7_Gene_targets
	gene	chr	start	end	Target	Role in DNA repair and genome stability
	MTOR	1	11167541	11319466	All exons	NA
	ARID1A	1	27022894	27107247	All exons	NA
	JAK1	1	65300244	65351947	All exons	NA
	NRAS	1	115251155	115258781	All exons	NA
	FLG	1	152275175	152287932	All exons	NA
	KIAA1804	1	233463774	233518457	All exons	NA
	MSH2	2	47630330	47710088	All exons	DNA repair, mismatch repair, maintenance of DNA repeat elements, DNA integrity checkpoint, DNA recombination
	MSH6	2	48010372	48033999	All exons	DNA repair, mismatch repair, DNA recombination
	TET3	2	74273449	74329303	All exons	NA
	ACVR2A	2	148602721	148684843	All exons	NA
	STAT1	2	191835428	191874729	All exons	NA
	ERBB4	2	212248339	213403254	All exons	NA
	VHL	3	10183531	10191649	All exons	NA
	RAF1	3	12626012	12660220	All exons	NA
	TGFBR2	3	30648375	30733091	All exons	NA
	MLH1	3	37035038	37092144	All exons	DNA repair, mismatch repair, DNA recombination
	CTNNB1	3	41265559	41280833	All exons	NA
	PIK3CA	3	178916613	178952152	All exons	NA
	FGFR3	4	1795661	1808989	All exons	NA
	PDGFRA	4	55124935	55161439	All exons	NA
	KIT	4	55524181	55604723	All exons	NA
	TET2	4	106155099	106197676	All exons	NA
	PCDH10	4	134071295	134111315	All exons	NA
	FBXW7	4	153244032	153332955	All exons	NA
	MAP3K1	5	56111400	56189507	All exons	NA
	MSH3	5	79950546	80171681	All exons	DNA repair, mismatch repair, maintenance of DNA repeat elements, DNA recombination
	APC	5	112090587	112179823	All exons	NA
	CSF1R	5	149433631	149465990	All exons	NA
	VEGFA	6	43738443	43752365	All exons	NA
	ESR1	6	152129047	152420101	All exons	NA
	PMS2	7	6013029	6048650	All exons	mismatch repair
	GLI3	7	42003927	42262852	All exons	NA
	EGFR	7	55086970	55273310	All exons	NA
	TRRAP	7	98478773	98609978	All exons	DNA repair
	MET	7	116339138	116436178	All exons	NA
	BRAF	7	140434396	140624503	All exons	NA
	WRN	8	30915963	31030618	All exons	DNA repair, DNA recombination
	FGFR1	8	38271145	38318624	All exons	NA
	TRPS1	8	116426250	116680110	All exons	NA
	MYC	8	128748839	128753204	All exons	NA
	JAK2	9	5021987	5126791	All exons	NA
	CDKN2A	9	21968227	21994330	All exons	NA
	ABL1	9	133589706	133761070	All exons	DNA repair, mismatch repair
	RET	10	43572706	43623717	All exons	NA
	MAPK8	10	49609703	49643072	All exons	NA
	PTEN	10	89624226	89725229	All exons	NA
	TCF7L2	10	114710515	114925731	All exons	maintenance of DNA repeat elements
	FGFR2	10	123239094	123353331	All exons	NA
	HRAS	11	532635	534322	All exons	NA
	ATM	11	108098351	108236235	All exons	DNA repair, DNA integrity checkpoint, DNA recombination
	KRAS	12	25362728	25398318	All exons	NA
	ACVR1B	12	52345527	52387894	All exons	NA
	ERBB3	12	56474084	56495839	All exons	NA
	CDK4	12	58142307	58145500	All exons	NA
	POLE	12	133250160	133250293	Exon 13	DNA repair
	FLT3	13	28578188	28674647	All exons	NA
	RB1	13	48878048	49054207	All exons	NA
	EDNRB	13	78470576	78493750	All exons	NA
	GPC6	13	93879709	95055471	All exons	NA
	TEP1	14	20836595	20876598	All exons	DNA recombination
	MARK3	14	103852366	103969564	All exons	NA
	AKT1	14	105236677	105258980	All exons	NA
	MAP2K1	15	66679685	66782953	All exons	NA
	MAPK3	16	30127988	30134530	All exons	NA
	TP53	17	7572926	7579912	All exons	DNA repair, DNA integrity checkpoint
	ERBB2	17	37856491	37884297	All exons	NA
	STAT3	17	40467762	40500534	All exons	NA
	AXIN2	17	63526093	63554738	All exons	maintenance of DNA repeat elements
	PRKCA	17	64298969	64800155	All exons	NA
	SOX9	17	70117532	70120528	All exons	NA
	SMAD2	18	45368197	45423127	All exons	NA
	SMAD4	18	48573416	48604837	All exons	NA
	NARS	18	55268883	55288949	All exons	NA
	STK11	19	1206912	1226646	All exons	NA
	MAP2K2	19	4090595	4123872	All exons	NA
	MAP2K7	19	7968829	7977316	All exons	NA
	AKT2	19	40739778	40771174	All exons	NA
	POLD1	19	50909663	50909774	Exon 11	DNA repair, mismatch repair
	SRC	20	36012556	36031782	All exons	NA
	PLCG1	20	39766281	39803149	All exons	NA
	AURKA	20	54945213	54963253	All exons	DNA integrity checkpoint
	TPTE	21	10906904	10973733	All exons	NA
	MAPK1	22	22123492	22221730	All exons	NA
	ARAF	X	47422366	47430856	All exons	NA
	FAM123B	X	63409758	63413166	All exons	NA

## Sheet: Table_S8_OS-Seq_stats
	Patient ID	Samples	Total read pairs	Aligned (% of total)	Indexed (% of aligned)	Mean on-target coverage
	P72	Normal	16624994	15,998,788 (96%)	10,099,114 (63%)	2556.17
		Tumor	32934579	31,670,735 (96%)	19,653,396 (62%)	4973.97
	P98	Normal	7644664	7,404,870 (97%)	4,503,758 (61%)	1104.7
		Tumor	19953422	19,264,739 (97%)	11,154,752 (58%)	2728.07
	P168	Normal	12607522	12,208,707 (97%)	9,612,212 (79%)	2165.91
		Tumor	24375744	23,589,367 (97%)	12,851,784 (54%)	3158.45
	P216	Normal	7438334	7,146,966 (96%)	4,400,219 (62%)	1100.03
		Tumor	19847107	19,090,083 (96%)	11,769,749 (62%)	2921.3
	P401	Normal	13435549	12,996,911 (97%)	5,908,002 (45%)	1280.64
		Tumor	51748094	49,831,092 (96%)	25,413,671 (51%)	5855.55
	P502	Normal	18749190	18,145,706 (97%)	11,970,841 (66%)	2685.18
		Tumor	30312879	29,371,466 (97%)	18,703,966 (64%)	4079.85
	P506	Normal	37861949	36,742,827 (97%)	18,670,583 (51%)	4389
		Tumor	21804384	21,116,662 (97%)	11,445,322 (54%)	2628.35
	P523	Normal	15060376	14,503,058 (96%)	9,574,896 (66%)	2269.92
		Tumor	29798771	28,658,916 (96%)	18,482,270 (64%)	4394.4
	P544	Normal	13084436	12,585,341 (96%)	8,475,074 (67%)	2056.15
		Tumor	32990157	31,672,577 (96%)	20,299,417 (64%)	4849.3
	P592	Normal	12186648	11,704,177 (96%)	7,519,817 (64%)	1828.89
		Tumor	29991252	28,551,065 (95%)	15,634,701 (55%)	3366.16
	P597	Normal	12667831	12,200,038 (96%)	7,855,559 (64%)	2000.7
		Tumor	30404078	29,131,559 (96%)	18,440,474 (63%)	4796.11
	P602	Normal	13550982	13,121,156 (97%)	10,613,871 (81%)	2662.29
		Tumor	20871521	20,223,367 (97%)	16,375,427 (81%)	4001.44
	P608	Normal	35094450	33,989,571 (97%)	20,429,106 (60%)	2588.19
		Tumor	36589253	35,497,961 (97%)	18,088,626 (51%)	4656.52
	P611	Normal	14103754	13,530,425 (96%)	8,718,135 (64%)	2120.42
		Tumor	22124199	21,238,125 (96%)	14,465,471 (68%)	3442.3
	P612	Normal	25955922	25,133,505 (97%)	13,293,488 (53%)	3145.46
		Tumor	52093413	50,430,738 (97%)	26,374,507 (52%)	6149.15
	P625	Normal	20579070	19,935,029 (97%)	11,003,928 (55%)	2553.11
		Tumor	40552211	39,246,463 (97%)	21,157,517 (54%)	4866.53
	P627	Normal	14578896	14,032,348 (96%)	8,603,502 (61%)	1988.94
		Tumor	32887878	31,613,535 (96%)	17,953,804 (57%)	3855.78
	P685	Normal	14958960	14,347,966 (96%)	8,893,991 (62%)	2316.07
		Tumor	22170903	21,244,930 (96%)	12,960,148 (61%)	3296.86
	P711	Normal	12903682	12,422,798 (96%)	7,906,541 (64%)	1887.77
		Tumor	30383642	29,126,584 (96%)	18,604,323 (64%)	4527.71
	P736	Normal	15560947	15,013,821 (96%)	8,361,100 (56%)	1718.52
		Tumor	26468296	25,568,676 (97%)	15,930,123 (62%)	3810.31
	P741	Normal	24218871	23,420,583 (97%)	13,518,335 (58%)	3079.65
		Tumor	18353608	17,638,225 (96%)	11,249,161 (64%)	2484.63
	P762	Normal	9935856	9,528,515 (96%)	5,655,221 (59%)	1351.5
		Tumor	21054706	20,072,929 (95%)	11,633,208 (58%)	2672.58
	P779	Normal	10137155	9,837,356 (97%)	7,647,790 (78%)	1853.63
		Tumor	29574476	28,656,903 (97%)	22,795,429 (80%)	5513.41
	P799	Normal	6739113	6,482,852 (96%)	4,113,091 (63%)	1030.56
		Tumor	19413314	18,631,211 (96%)	11,470,190 (62%)	2867.66
	P827	Normal	13511017	13,064,871 (97%)	7,433,238 (57%)	1732.94
		Tumor	32111965	31,080,692 (97%)	17,260,839 (56%)	4017.67
	P850	Normal	8406800	8,133,951 (97%)	5,023,649 (62%)	1258.09
		Tumor	21375711	20,658,587 (97%)	12,607,982 (61%)	3143.33
	P874	Normal	16154103	15,603,360 (97%)	8,954,800 (57%)	1953.22
		Tumor	42586854	41,207,883 (97%)	22,589,522 (55%)	5025.64
	P1407	Normal	9295171	8,992,587 (97%)	5,279,735 (59%)	1339.5
		Tumor	18963844	18,331,098 (97%)	10,443,815 (57%)	2497.77
	P1428	Normal	13158672	12,623,454 (96%)	8,012,838 (63%)	1975.15
		Tumor	29357412	28,081,242 (96%)	16,921,914 (60%)	3851.15
	P1458	Normal	17158249	16,486,313 (96%)	9,958,100 (60%)	2494.35
		Tumor	23703961	22,756,379 (96%)	14,435,094 (63%)	3636.87
	P1480	Normal	17236223	16,593,717 (96%)	10,417,211 (63%)	2158
		Tumor	25097255	24,036,734 (96%)	15,076,535 (63%)	3474.47
	P1502	Normal	11190585	10,863,901 (97%)	8,803,671 (81%)	2097.43
		Tumor	24363705	23,645,023 (97%)	18,970,529 (80%)	4578.87
	P1505	Normal	8583567	8,316,305 (97%)	2,410,798 (29%)	591.496
		Tumor	36449226	35,357,760 (97%)	13,989,023 (40%)	3553.96
	P1522	Normal	9439943	9,122,869 (97%)	4,834,932 (53%)	1118.88
		Tumor	11386043	10,995,259 (97%)	6,447,547 (59%)	1531.77
	P1525	Normal	11613560	11,209,435 (97%)	8,770,351 (78%)	2110.89
		Tumor	31171411	30,243,128 (97%)	23,962,329 (79%)	5776.42
	P1571	Normal	10216252	9,914,058 (97%)	8,347,142 (84%)	2168.47
		Tumor	22582021	21,896,999 (97%)	18,443,273 (84%)	4768.18
	P1572	Normal	12740185	12,236,854 (96%)	7,445,789 (61%)	1867.68
		Tumor	9977154	9,573,368 (96%)	6,143,568 (64%)	1532.38
	P1578	Normal	14461062	14,056,521 (97%)	9,512,349 (68%)	2444.4
		Tumor	32656216	31,792,801 (97%)	21,530,794 (68%)	5341.16
	P1595	Normal	14859528	14,443,918 (97%)	9,528,680 (66%)	2416.72
		Tumor	20394607	19,839,682 (97%)	13,978,230 (70%)	3527.12
	P1668	Normal	11943476	11,475,198 (96%)	7,577,268 (66%)	1865.28
		Tumor	33616878	32,307,609 (96%)	20,623,377 (64%)	5031.97
	P1672	Normal	9809706	9,517,188 (97%)	7,847,094 (82%)	2032.91
		Tumor	18743625	18,169,800 (97%)	14,973,442 (82%)	3851.91
	P1697	Normal	14071151	13,546,079 (96%)	8,925,693 (66%)	2173.65
		Tumor	34319263	33,017,025 (96%)	21,179,832 (64%)	5114.58
	P1710	Normal	14749608	14,285,199 (97%)	7,802,194 (55%)	1833.94
		Tumor	32162893	31,125,690 (97%)	17,211,682 (55%)	3960
	P6261	Normal	4642963	4,459,630 (96%)	3,468,300 (78%)	581.283
		Tumor	9936697	9,558,063 (96%)	7,501,306 (78%)	1198.55
	P6264	Normal	4379919	4,195,699 (96%)	3,253,057 (78%)	547.019
		Tumor	11738677	11,324,025 (96%)	9,020,146 (80%)	1609.38
	P6265	Normal	4797025	4,611,075 (96%)	3,594,837 (78%)	603.834
		Tumor	11818239	11,401,853 (96%)	8,919,696 (78%)	1579.79

## Sheet: Table_S9_WES_MSI
				Mononucleotide repeat			Tetranucleotide repeat
	Patient	OS-Seq mono fraction	OS-Seq tetra fraction	Total Number of Sites	Number of Somatic Sites	Fraction	Total Number of Sites	Number of Somatic Sites	Fraction
	P592	0.0285714	0.037037	4209	5	0.0012	248	0	0
	P736	0.0352113	0.137931	6745	3	0.0004	289	0	0
	P1710	0.0070922	0	6502	2	0.0003	323	1	0.0031
	P1505	0.458647	0.733333	6124	4145	0.6768	326	18	0.0552
	P1595	0.21831	0.5	7603	2267	0.2982	371	8	0.0216
	P6261	0.173228	0.166667	5531	926	0.1674	212	0	0

## Sheet: Table_S10_MSI_results
	Tumor	IHC	PCR-MSI (Promega)	PCR-EMAST	MS Cluster	Fraction unstable loci (all MS)	Fraction unstable loci (mono-MS)	Fraction unstable loci (tetra-MS)
	P1505	dMMR	MSI-H	EMAST+	Cluster 1	0.4	0.458647	0.733333
	P6265	dMMR	MSI-H	EMAST+	Cluster 1	0.348958	0.398496	0.578947
	P799	dMMR	MSI-H	EMAST+	Cluster 1	0.317308	0.35461	0.37037
	P6264	dMMR	MSI-H	EMAST+	Cluster 1	0.310734	0.348837	0.666667
	P168	dMMR	MSI-H	EMAST+	Cluster 1	0.31068	0.314286	0.592593
	P779	dMMR	MSI-H	EMAST+	Cluster 1	0.287671	0.300699	0.411765
	P627	Not tested	MSI-H	EMAST+	Cluster 1	0.272727	0.323944	0.296296
	P1595	dMMR	MSI-H	EMAST+	Cluster 1	0.231481	0.21831	0.5
	P6261	dMMR	MSI-H	EMAST+	Cluster 1	0.134831	0.173228	0.166667
	P736	Not tested	MSS	EMAST-	Cluster 2	0.0516432	0.0352113	0.137931
	P544	Not tested	MSS	EMAST+	Cluster 2	0.0285714	0.0211268	0.0714286
	P523	Not tested	MSS	EMAST-	Cluster 2	0.0275229	0.0211268	0.0588235
	P592	Not tested	MSS	EMAST-	Cluster 2	0.0241546	0.0285714	0.037037
	P1428	Not tested	MSS	EMAST-	Cluster 2	0.0230415	0.0212766	0.0294118
	P401	Not tested	MSS	EMAST-	Cluster 2	0.019802	0.00719424	0.0833333
	P506	Not tested	MSS	EMAST-	Cluster 2	0.0146341	0.0140845	0
	P612	Not tested	MSS	EMAST-	Cluster 2	0.0145631	0.00704225	0.0416667
	P762	Not tested	MSS	EMAST-	Cluster 2	0.0143541	0.0070922	0.0714286
	P874	Not tested	MSS	EMAST-	Cluster 2	0.0143541	0.0211268	0
	P98	Not tested	MSS	EMAST-	Cluster 2	0.0139535	0.00704225	0.0645161
	P850	Not tested	MSS	EMAST-	Cluster 2	0.0139535	0.00704225	0.0645161
	P711	Not tested	MSS	EMAST-	Cluster 2	0.0138889	0.00704225	0.03125
	P1578	Not tested	MSS	EMAST-	Cluster 2	0.0138249	0	0.0606061
	P1407	pMMR	MSS	EMAST-	Cluster 2	0.0138249	0	0.0606061
	P1522	Not tested	MSS	EMAST-	Cluster 2	0.0097561	0.00714286	0.04
	P1480	Not tested	MSS	EMAST-	Cluster 2	0.00961538	0.0070922	0
	P741	Not tested	MSS	EMAST-	Cluster 2	0.00956938	0.00704225	0
	P602	pMMR	MSS	EMAST-	Cluster 2	0.00952381	0.0070922	0.0344828
	P1710	pMMR	MSS	EMAST-	Cluster 2	0.00952381	0.0070922	0
	P827	Not tested	MSS	EMAST-	Cluster 2	0.00943396	0	0.037037
	P1571	pMMR	MSS	EMAST-	Cluster 2	0.00934579	0	0.03125
	P502	Not tested	MSS	EMAST-	Cluster 2	0.00930233	0	0.0645161
	P608	Not tested	MSS	EMAST-	Cluster 2	0.00925926	0.00704225	0
	P685	Not tested	MSS	EMAST+	Cluster 2	0.00925926	0.00704225	0.03125
	P1458	pMMR	MSS	EMAST-	Cluster 2	0.00917431	0.013986	0
	P72	Not tested	MSS	EMAST-	Cluster 2	0.00917431	0	0.0588235
	P1668	pMMR	MSS	EMAST-	Cluster 2	0.00478469	0.0070922	0
	P1525	pMMR	MSS	EMAST-	Cluster 2	0.0047619	0.0070922	0
	P1572	Not tested	MSS	EMAST-	Cluster 2	0.00473934	0	0.0357143
	P625	Not tested	MSS	EMAST-	Cluster 2	0.00473934	0.00699301	0
	P1697	pMMR	MSS	EMAST-	Cluster 2	0.00473934	0	0.0344828
	P1672	pMMR	MSS	EMAST-	Cluster 2	0.00462963	0.0070922	0
	P597	Not tested	MSS	EMAST-	Cluster 2	0	0	0
	P216	pMMR	MSS	EMAST-	Cluster 2	0	0	0
	P1502	pMMR	MSS	EMAST-	Cluster 2	0	0	0
	P611	Not tested	MSS	EMAST-	Cluster 2	0	0	0

[truncated: 11 more sheets: Table_S11_MSI%inClusters, Table_S12_Mono_PCR, Table_S13_Tetra_PCR, Table_S14_Bethesda_internals, Table_S15_Variant_annotation, Table S16_Mut_count, Table_S17_Pyclone_clusters, Table_S18_Pyclone_P1595_WES, Table_S19_Pyclone_biallelic, Table_S20_WGS_copy_number, Table_S21_MSI_CIN_studies]
