# Supplementary material for: Profiling diverse sequence tandem repeats in colorectal cancer reveals co-occurrence of microsatellite and chromosomal instability involving Chromosome 8
Source: Genome Med. 2021 Sep 6;13:145. doi: 10.1186/s13073-021-00958-z (PMC8420050; doi:10.1186/s13073-021-00958-z)
Supplement: Supplementary file 3 — Additional file 3. Sequences of OS-Seq primer probes. [file 13073_2021_958_MOESM3_ESM.xlsx]

## Sheet: PrimerProbeSeq
	category	target	chromosome	start_pos	strand	sequence
	tri- and tetranucleotide repeats	D1GATA113	1	7442722	minus	AAATGAAAGAGCGCCGCATTTCACATTGGAGGGATCTGGG
	tri- and tetranucleotide repeats	D1GATA113	1	7442984	plus	CCTTTTGCCAATGAGTTCATTTATTTATACAACCAGTATC
	gene_exon	MTOR	1	11167349	minus	GAACCAACTTTCTAGCTGCTGTTGAAGAATATATTGTCAG
	gene_exon	MTOR	1	11167492	minus	AGATGTGCCCATCACGTTTTTTCTGAGGCTTTTGTACTTT
	gene_exon	MTOR	1	11167568	plus	AGAAAGAAAAGGAATATTTTAATAATTTGAGCTTCTTCAA
	gene_exon	MTOR	1	11167709	plus	TTTCCAGTCAAGGCTAATGCCCACCGAGGTCCCGCAAGGA
	gene_exon	MTOR	1	11167960	minus	TGGTTCAGGAGAATAGGCAAGGCTTGTTTGTTTGTGAGGG
	gene_exon	MTOR	1	11168188	minus	CTCTCAAAGTGACTTTGTTAAAATAAGCAATCAGGTCCCA
	gene_exon	MTOR	1	11168241	minus	AAGCGACATCCCATGAAAACCTCTGCCAGTGCTATATTGG
	gene_exon	MTOR	1	11168320	plus	TGTCATCATGAGAGAAGTCCCGACCTAGCACAGGAGGAAC
	gene_exon	MTOR	1	11168354	plus	AGGAACAAAAACATTTCACTCTCTTCCTGGCAATCGATGC
	gene_exon	MTOR	1	11169223	minus	TGGTGTTAGTGACGAGCTTTGGCACCATGCAGCTGACAAA
	gene_exon	MTOR	1	11169297	minus	CATGTGTTTACTTAAAAGGGACATAAAATCTGAGCACACT
	gene_exon	MTOR	1	11169438	plus	CAAAAGTAGAAATAACTGTAAGAATGGGAGCAATACAACA
	gene_exon	MTOR	1	11169527	minus	TATTCTGAGGACAAAGACGGACATAGAGGAAGGATTGCTT
	gene_exon	MTOR	1	11169584	plus	AACCTTTTCTGCTCAAAGGCAGTTTTGTTGCTTCATCTTG
	gene_exon	MTOR	1	11169656	minus	CCTCTGAGGAACCGCACCAGTGACTAGCTCATTAAGAAAA
	gene_exon	MTOR	1	11169797	plus	AGAAATCAATTAACAGAAAATTCAAACACCAAAAAGCCAC
	gene_exon	MTOR	1	11169890	plus	TACCTACCCTAAAGGGGAAAAGAGAAGGAAAGTTTTATGT
	gene_exon	MTOR	1	11172777	minus	AGGACGTTACAGAGGCTCTCCCCCTTGTGCAGAGTGTTTC
	gene_exon	MTOR	1	11172859	minus	CCACGGGAGGTCGCAAAGGCTCTCCCCCTTGTGCAGAGTG
	gene_exon	MTOR	1	11172985	plus	AAATAAAGAGTATTGAAACATGCTTCAAATTTTGACTTGA
	gene_exon	MTOR	1	11173129	plus	GGTATTAGCATGGGATGTGAAACCCAGGGGGACACTCTAT
	gene_exon	MTOR	1	11174181	minus	ATTAGGCATGTATTAGTCTGTTCTCACGCTGTTATAAAGA
	gene_exon	MTOR	1	11174325	minus	TCAAGTGCCTGGGAGCTGAGCTCAGTGGCTCACACCTGTA
	gene_exon	MTOR	1	11174334	minus	TGAGTATCATCAAGTGCCTGGGAGCTGAGCTCAGTGGCTC
	gene_exon	MTOR	1	11174521	plus	GACAGAGCCACTCACCACAGGAGTTACTAACTCTCCACCC
	gene_exon	MTOR	1	11174539	plus	AGGAGTTACTAACTCTCCACCCAAAGCAAGCCGAGGGGGT
	gene_exon	MTOR	1	11174670	minus	GAAAGGCTTACCACTTCACTTCTGACCTGGTTTCCTGTGG
	gene_exon	MTOR	1	11174691	plus	GTGAAGTGGTAAGCCTTTCATAGATAGGTCATTTCTAACA
	gene_exon	MTOR	1	11174820	minus	ATCGGGAACGAGCTGCTTCCAAATGGGATCAGGACAGTTA
	gene_exon	MTOR	1	11174955	plus	ATAAATGGGAAAAGCCAAATCAATGTTTATTTTCTTTACC
	gene_exon	MTOR	1	11175027	plus	CATCACCTGCACTGATTTTAATTATAGCAGGGAAAGGAAG
	gene_exon	MTOR	1	11175298	minus	CCTACCAAGGCTGTAGTTAAGTCAGTCTAAGAAATGAAAT
	gene_exon	MTOR	1	11175403	minus	GTTCTAGAACCCCAACCTCATCTTCCCGGGTGATCACTTT
	gene_exon	MTOR	1	11175536	plus	CAGAAGACAGATCAGGGAGGGATCAACAGAGATAACGGAT
	gene_exon	MTOR	1	11175662	plus	TGCAAGTCCAGTTTTACTGGAACACACAGCACGCTCCCTT
	gene_exon	MTOR	1	11176885	minus	CAACATTAGCCTTAGTTCCCTATTGATTGTGATGCCATCA
	gene_exon	MTOR	1	11177011	minus	TAATTTGGTTTTTTTAGTCTTCTTTCTCCATTGTAGTTTT
	gene_exon	MTOR	1	11177154	plus	GGAGTGCATGTGAACTACGGTTCTGGAAACTTTAATTTCA
	gene_exon	MTOR	1	11181107	minus	CAAGACAAGTTCACAGAGTTAGAATGAGTAGTTTAATATT
	gene_exon	MTOR	1	11181253	minus	GGGCCCTGCAGACCTGCGCTCTCCTGGAACCCCCACTCGC
	gene_exon	MTOR	1	11181323	minus	AATAATACAGCTGGGGACGACCTGGCCAAGCTGCTGTGGC
	gene_exon	MTOR	1	11181436	plus	ACACAACTGTTCAGTAAGAGAGCAGCCTAAGACATGTAGT
	gene_exon	MTOR	1	11181469	plus	ATGTAGTTTGGGTCCAGGAAGAAACAAGGCTTGGGGTCCA
	gene_exon	MTOR	1	11181679	plus	GTACTGGAAGTTTCAAGGTTTTGGAAAACAAGCAATTCTC
	gene_exon	MTOR	1	11181788	minus	CTAGGGAAGACTAGACAGATAAATATTCGGCACCATATAT
	gene_exon	MTOR	1	11181986	minus	CGGCCACGAGAGCTAGTGCCCCTTCCGTGGCAGGGAATCT
	gene_exon	MTOR	1	11182020	minus	ATCGAGCATCGCATCATGTTGCGGGTATGTGATGCGGCCA
	gene_exon	MTOR	1	11182148	plus	TTGGTCGATAAAGGGATGACAGCGTATCTCTGGATGCTGG
	gene_exon	MTOR	1	11182194	plus	CAGAAAAGCAGGGTTAGTGTACCGTAAAGAGAGTATACCC
	gene_exon	MTOR	1	11184505	minus	ACCCTGAAATGGCAACAATTTGAGAAGTCTTCTGGTTTTT
	gene_exon	MTOR	1	11184547	minus	AATGACCCAACATCTCTTCGGAAAAACCTCAGGTATTCAG
	gene_exon	MTOR	1	11184701	plus	CAGTGGGAGCGGTGAGTGTACATCAGAGGTCCTCAGCTCT
	gene_exon	MTOR	1	11184787	plus	TGCCTTACCTAATCACACGTTCCTCACAAAAAGAAAAAAC
	gene_exon	MTOR	1	11184910	plus	TCTGTTTTTGAGGACCAGGAACGGTTAGGCATGGAAATGA
	gene_exon	MTOR	1	11186473	minus	ATGTCCTCAGGACTTAGTTCATTCATGTAGTTGGGCTTAT
	gene_exon	MTOR	1	11186629	minus	TTGTGCACTTCTGTCACCCACTTCTCCCTCCTACACTGGC
	gene_exon	MTOR	1	11186721	minus	CCAATCATTCGCATTCAGTCCATAGCACCGTCTTTGCAAG
	gene_exon	MTOR	1	11186813	minus	TCACATCCTTAGAGCTGCAATATGTTTCCCCAAAACTTCT
	gene_exon	MTOR	1	11186833	plus	TTGCAGCTCTAAGGATGTGAGCTGTAAATAATTACCAAAG
	gene_exon	MTOR	1	11186864	plus	TTACCAAAGGATTTAGTGTTCTGCCTCCAGGGAAGAATTT
	gene_exon	MTOR	1	11187017	minus	CAGGCTCCTGGCAGGGTTAACTGTCATTATAGTCCTTTCT
	gene_exon	MTOR	1	11187060	minus	GTGTTCCGACGAATCTCAAAGCAGCTGCCTCAGGTAGGAT
	gene_exon	MTOR	1	11187081	plus	TTGAGATTCGTCGGAACACATGATAATAGAGGTCCCAGGC
	gene_exon	MTOR	1	11187177	plus	CCTCCATTAAATCTCGACCATAGGCCTGAGAGAGAAAGCA
	gene_exon	MTOR	1	11187212	plus	AAGCAGGCACGTTTTCAAGTTATCAAAGTCTCAACCAACC
	gene_exon	MTOR	1	11187414	minus	GGAAAAGCCCAAGATTTCTCAAGAGGTCATCTCGTCTCTC
	gene_exon	MTOR	1	11187420	plus	CGAGATGACCTCTTGAGAAATCTTGGGCTTTTCCAGTTAA
	gene_exon	MTOR	1	11187631	minus	AAAAACACGAAAGGACATAACCCTGTAGAAATATTCTGCC
	gene_exon	MTOR	1	11187756	minus	ATCTCGTTTGTACTTTGGGGAAAGGAACGTGAAAGGCATG
	gene_exon	MTOR	1	11187762	minus	AGAGGCATCTCGTTTGTACTTTGGGGAAAGGAACGTGAAA
	gene_exon	MTOR	1	11187776	plus	CCCCAAAGTACAAACGAGATGCCTCTTCCAGGCCTTCATG
	gene_exon	MTOR	1	11187874	plus	GAGAAGAAGGAGAGAAGCATCAAGAATCAGCTAACCTCAG
	gene_exon	MTOR	1	11188011	minus	GCCACTGTGGGGCTTCATAGACCCTGGTCCCTTAGCTGGT
	gene_exon	MTOR	1	11188091	minus	CAATGCAGCCAACAAGATTCTGAAGAACATGTGTGAGCAC
	gene_exon	MTOR	1	11188111	plus	GAATCTTGTTGGCTGCATTGTGCCGGGCTGTCGTGGTAGA
	gene_exon	MTOR	1	11188138	plus	CTGTCGTGGTAGACTTAGAAGCCACTGTCAGTGGGTAGAT
	gene_exon	MTOR	1	11188194	plus	AACAGAAGAAACATCTATAAAGGAAATGTGGGTTGGGGAA
	gene_exon	MTOR	1	11188313	minus	GCCTTGCTAAAAAGAAAGCGTTCCCTCGAAGACTGAGCCC
	gene_exon	MTOR	1	11188461	minus	ACTCTGGGCAGTTTCTCATCTAACCACTGGTTTGGTGGTC
	gene_exon	MTOR	1	11188465	plus	ACCAAACCAGTGGTTAGATGAGAAACTGCCCAGAGTCTCC
	gene_exon	MTOR	1	11188620	plus	AAAAGACACAGTATGTAGCATATGAGACTTGAAACAACTA
	gene_exon	MTOR	1	11188692	plus	ACTTGTTTCGGTTGATGCTCTGAAATGGTTCATTCCCTTC
	gene_exon	MTOR	1	11188814	minus	CTTACAAGCATGCTGTGTTCAGTGTCACAAGGCAGTGTGT
	gene_exon	MTOR	1	11188862	minus	TTGGTTACAGGTGAAGGTGGCTCCAAGTCTCTCTTCTGTG
	gene_exon	MTOR	1	11189019	plus	AATGAGAAAGTCACAGAAAATTTAGTTTCCCAGTTTTTGC
	gene_exon	MTOR	1	11189175	plus	CTCTTGACTGAACACCGTAAGAGTCACCCTGAGCAAATGA
	gene_exon	MTOR	1	11189539	minus	AGAACTCTCCATGTGTGGTTTATTATGGAGGGATTATTAA
	gene_exon	MTOR	1	11189731	minus	CTCTGGTAGGCCATGTTAATGGCAAGACCTAGAAGTCACA
	gene_exon	MTOR	1	11189745	minus	AGGGAAGGATGCAACTCTGGTAGGCCATGTTAATGGCAAG
	gene_exon	MTOR	1	11189899	plus	TTGGAACACACACGTGTTAGCGACACTCTTGCCTCTGCTT
	gene_exon	MTOR	1	11189906	plus	ACACACGTGTTAGCGACACTCTTGCCTCTGCTTTCTCATC
	gene_exon	MTOR	1	11190090	plus	ATTATCTTGGGCTGACAGTGGCTTCCTGAACAGGATGGAG
	gene_exon	MTOR	1	11190392	minus	GATAGGGCTTTGTGTGTGAATATTTGTGTTTGGGGAGCTG
	gene_exon	MTOR	1	11190536	minus	CTTCTTCCTTATTAACAACCAACCAAGGTGCCAGGCTCTC
	gene_exon	MTOR	1	11190729	minus	CGCGATGAGAAGAAGAAACTGCGTCATGCCAGCGGGGCCA
	gene_exon	MTOR	1	11190749	plus	AGTTTCTTCTTCTCATCGCGGGCTTGGTTCTGATGTTTGT
	gene_exon	MTOR	1	11190845	plus	AGAAAGGCAAGGACAGACACTGGAGCTGTGACCAACAGCA
	gene_exon	MTOR	1	11191089	plus	CTCTTGCCTCAAGGGATCTCCCGGCCTCCTAGGGGAGCTC
	gene_exon	MTOR	1	11192847	minus	TGCTGTCTTACAGACTCTGAGCTGCTTGTTTTCCTGGGAG
	gene_exon	MTOR	1	11193087	minus	GCAGGCCACCTGTGAGACCCAGCACCCTGGCTGGCTCGTG
	gene_exon	MTOR	1	11193152	minus	CAAAGTGCTGCAGTACTACAGCGCCGCCACAGAGCACGAC
	gene_exon	MTOR	1	11193207	plus	TTGATGCCCTGTAGATTCAGCTGCCACTCTCCAAGTTTCA
	gene_exon	MTOR	1	11193265	plus	AGAAACAAGCCCCCATGACATTCCCTCCTCAAAACAGCCC
	gene_exon	MTOR	1	11193511	plus	TAGGTCTGTATGGACTTACCTACCCCAAACCCAATTTTTT
	gene_exon	MTOR	1	11194141	minus	CGTCTGGTTTTAGAGTCCTTGTTTTCAAATGTCAGATATG
	gene_exon	MTOR	1	11194358	minus	CACTGACCTGGGGCAAGTCATATTCCAGCCCTGTCATCCC
	gene_exon	MTOR	1	11194399	minus	ATAAGCAGGAACTGCACAAGCTCATGGCCCGGTGAGGTCC
	gene_exon	MTOR	1	11194510	plus	TGGAAGGCATCGATCTGTAACAGGACAAAGGCACAGAGAG
	gene_exon	MTOR	1	11194534	plus	ACAAAGGCACAGAGAGCCACTTGGCTTGTGGCCCAGCTTC
	gene_exon	MTOR	1	11194764	plus	CCAGTTTTATAAGCCTTGGCAAAGTTTCATGCCTGGCTAC
	gene_exon	MTOR	1	11199077	minus	CTAGAAAGTGCTGGGACATAGAAAGGGCACACTTTCTACC
	gene_exon	MTOR	1	11199311	minus	CAATGCATCCAGAACAGACCACCTTCTCCAGAATGCTCGC
	gene_exon	MTOR	1	11199320	minus	TCTGTATCCCAATGCATCCAGAACAGACCACCTTCTCCAG
	gene_exon	MTOR	1	11199436	plus	AAGTTGCCGAGACGGATCAACTCCCAGGAGCAACACTAAA
	gene_exon	MTOR	1	11199490	minus	CAGTTCTGTCTATAACCCAGTTTCTCTTATTTTTAAGGCT
	gene_exon	MTOR	1	11199503	plus	AGAGAAACTGGGTTATAGACAGAACTGGACAGCCCAGGGA
	gene_exon	MTOR	1	11199540	minus	ACCACCCACCCACATGGGCAGGTAGGGCCCCATGGTGTCC
	gene_exon	MTOR	1	11199680	plus	GATTTTCTGCCAGTCCTCTACGATACGCTGGCAGCCCTGG
	gene_exon	MTOR	1	11199726	plus	CAGAAGTGAAGATTAGATATGTCTTCTGATACATTGTTTT
	gene_exon	MTOR	1	11204489	minus	GCTGTGAGAGAATGACCAATTTTCCAGTCTCTTCTTATTC
	gene_exon	MTOR	1	11204655	minus	TAGAAAGCCCCAGTTCACCCACCTACCCCTACCCCTTCCA
	gene_exon	MTOR	1	11204668	minus	CAGGTGAGCTTGGTAGAAAGCCCCAGTTCACCCACCTACC
	gene_exon	MTOR	1	11204823	plus	CAAATCGCATTCCAAACTAATTACTGCACGAACAATCCAA
	gene_exon	MTOR	1	11204848	plus	GCACGAACAATCCAAAAGACAGGATTAATTTAAATCATTC
	gene_exon	MTOR	1	11204882	minus	TTTCTCTGATCGGCAGATACCCTGACACCAGAAGGAATGA
	gene_exon	MTOR	1	11204975	minus	ACTATTCTGCACATTGTCATTTTTGAGGCTTATTTCCATA
	gene_exon	MTOR	1	11205028	plus	ATATGCCCGACTGTAACTCTCTCCTGCCATCGCAGTTAAT
	gene_exon	MTOR	1	11205113	plus	AACAACCCTTGGGACTGAGCTCTGGACTTGGGAGCTTAGG
	gene_exon	MTOR	1	11205242	plus	TTTTCCCAGAACTGAATGGCTTGAGAGGAGGTATTATCCA
	gene_exon	MTOR	1	11206449	minus	AGCTTGTTGGGTCATCATTGTATCCCTTGTTGTAGAGAGA
	gene_exon	MTOR	1	11206683	minus	ACATGCACCCAGATCTCTCAGTGAGGAAAAGATTGTAGTG
	gene_exon	MTOR	1	11206756	minus	GATGGGGCATTTTATAGAGCTGTGCTGGCACTGCATCAGG
	gene_exon	MTOR	1	11206809	plus	GGGATCATACAGGTGTATTCTTCCATGCTGTCCCACTGAC
	gene_exon	MTOR	1	11206859	plus	ACACATAGACAGAAAGCATCAAGGGGGTTGGCTGGTTGGG
	gene_exon	MTOR	1	11207119	plus	GTGAAGTCTGCACATCAAGTGGGCTGAATGCAGCACCTCA
	gene_exon	MTOR	1	11209952	minus	TGGGGAAAATTGGATCTTCGTGGGGAGGCCAAGGAAAACG
	gene_exon	MTOR	1	11210088	minus	TCGCATCAGAAGAGTAAGGTGCTGGCTCTAGGTGGAGATC
	gene_exon	MTOR	1	11210133	minus	CCTCACAGGCACCCTGTGAAGGATGGGGTGAGTGAGGCTA
	gene_exon	MTOR	1	11210294	plus	TGAATTATATAGTCAGATTAATCCAAATCTCCTTAAACTA
	gene_exon	MTOR	1	11210316	plus	CCAAATCTCCTTAAACTACCAATCTTCCTCTCCTGCCCCT
	gene_exon	MTOR	1	11210459	plus	ACCCGGTGCTCGTAATTTTTCTGGGTGAGTTTATCAAGGA
	gene_exon	MTOR	1	11216957	minus	ATAATGCTCTAGGACAGGACAGCCTTGGGGGTGCTCCTGG
	gene_exon	MTOR	1	11217159	minus	TAGAATGATGGCATGTGTGGCTGCAAGAGACTTCGTCTCT
	gene_exon	MTOR	1	11217174	minus	GAATGGTGAGCTTCCTAGAATGATGGCATGTGTGGCTGCA
	gene_exon	MTOR	1	11217317	plus	TGCAGTTTCTCATACCAGGTAGCCTGGATCTCCTGTTACA
	gene_exon	MTOR	1	11217359	plus	GGAAAGAAAGACTGCTGTGAGGTACACAGAAGAAGGGATC
	gene_exon	MTOR	1	11217535	plus	ATACTGGTTCCTTGGCACATGGATGGAATGATCCTGGGAT
	gene_exon	MTOR	1	11227348	minus	ACAGTCTGATGCTGACTTACCAGTCTTCAGGATGAAAGAG
	gene_exon	MTOR	1	11227449	minus	CATTCTTTTTGGAAAAGCAGGAGGTAGAGACTTGGCTAGG
	gene_exon	MTOR	1	11227585	plus	AAAGGGAAAAGGTAGTTACACTCAACAGGTCTGAGGGTAG
	gene_exon	MTOR	1	11227713	plus	TACCATCCAGAAAGCTCAGTTTAAATCGTTTCATCTGAAA
	gene_exon	MTOR	1	11259058	minus	CCTGTTGTTTTCCAACCTGTCCTTTCTTGTTCCAGTGAAA
	gene_exon	MTOR	1	11259265	minus	AACCCTTTTTAATTGCTGCCTTCATGCAAAATGACCTCTC
	gene_exon	MTOR	1	11259284	minus	TCTCATCAGGTAGGCCATAAACCCTTTTTAATTGCTGCCT
	gene_exon	MTOR	1	11259335	minus	CTACAAAGAACTGGAGTTCCAGAAAGGCCCCACCCCTGCC
	gene_exon	MTOR	1	11259419	plus	CAGCAGAACAATGCCATTGTCATCTCTCAGTGGCAGGGGG
	gene_exon	MTOR	1	11259471	plus	GCAAAACCTCACAGCACAGGAAAATGGCAGATGGGGCACA
	gene_exon	MTOR	1	11259548	minus	TCCCCATTGTCCAGATGGAGGCTGACAGGGAACCAGCTGG
	gene_exon	MTOR	1	11259645	plus	TGACTTCAGCGATGTCTTGTGAGGTGAGGGCCAACTCGAT
	gene_exon	MTOR	1	11259668	minus	AACAGGATGAGCTCATCAGAAGCATCGAGTTGGCCCTCAC
	gene_exon	MTOR	1	11259694	plus	GAGCTCATCCTGTTGATCTTCATTCAGTTCAGACCAGCAG
	gene_exon	MTOR	1	11259771	plus	AGAAGGTGGAAAATGGAGAGACCTCCCGTGCCTCTGCCTG
	gene_exon	MTOR	1	11260038	plus	GCAGGTACAGACATTGTGATATTCAGGGACTTGGGGGGCG
	gene_exon	MTOR	1	11264408	minus	CTTAACCTTGCTAGTAGACCACAAATTCCTTTTTCTAGTA
	gene_exon	MTOR	1	11264568	minus	TCAGGGCGGGTGGAGAAGATCAGCACATAGAAAACGATAT
	gene_exon	MTOR	1	11264652	minus	CTGCTGAAGGACTCATCATCGCCCTCCCTGCGCTCCTGCT
	gene_exon	MTOR	1	11264769	plus	CCACAGGTGACAATGGAAAACAATCAGTTTCAAGGGCCAA
	gene_exon	MTOR	1	11264771	plus	ACAGGTGACAATGGAAAACAATCAGTTTCAAGGGCCAATT
	gene_exon	MTOR	1	11265016	plus	ACCAGAATACATGGGATTGCCACACTCGGGTGCATTCGAC
	gene_exon	MTOR	1	11269112	minus	TGCTCCCTTGGAATATGGATGGTAGAACCTTTTGTTGCAA
	gene_exon	MTOR	1	11269319	minus	TGTTTCAGGTGACTGGGAAAGGAGAGCTCTGCTCTTCTCA
	gene_exon	MTOR	1	11269326	minus	AGTCCATTGTTTCAGGTGACTGGGAAAGGAGAGCTCTGCT
	gene_exon	MTOR	1	11269473	plus	GGTAAATCAAAGGATCCTCCTCTTCATCAGCAAGTGTGTA
	gene_exon	MTOR	1	11269526	plus	AGATTTATAGGAAACACCTATAACTCTACTAGATGCTTCT
	gene_exon	MTOR	1	11269686	plus	GTAGACAGTCTTTGCTAGTCACTCCTAGTTACTGACAAGC
	gene_exon	MTOR	1	11270772	minus	GTAATCTTGGCTATGGGAGTTTGTGTAGCTTTTTGGCTGT
	gene_exon	MTOR	1	11270821	minus	CTTCTTTTCTGTTCTGAAGTCCCTGTTGTCTTTACTACTT
	gene_exon	MTOR	1	11270974	plus	AGGGGGAAGAGATGAGAAACTATCATTTTGGAGAGTGGAG
	gene_exon	MTOR	1	11271132	plus	AAGTCCCCATCATCTGGTTTATGATGGTGGCCTCTTAACA
	gene_exon	MTOR	1	11272099	minus	CTTCCATCCTGATGAAGCAAAGCAAATAAACAGTTTGTTT
	gene_exon	MTOR	1	11272319	minus	AGTCTGGACAGACAGGTGCTCTTCTGCCTTATTTGGAAAG
	gene_exon	MTOR	1	11272417	minus	TATTGTTCGAACACTGGACCAGAGCCCAGAACTGCGCTCC
	gene_exon	MTOR	1	11272451	plus	ACAATAGGGTGAATGATCCGGGAGGCATAGTCAGTGAAAT
	gene_exon	MTOR	1	11272542	plus	CACTAACATACAGTAACTGCTAACATACAATCTCCAAGGA
	gene_exon	MTOR	1	11272655	minus	GTCCCTATCCCATTGGAATAAATGTTGGATCCATGTCATC
	gene_exon	MTOR	1	11272772	plus	GGCCTGGGAACTTAAGAAATGAACATTTTCAACAAAACAT
	gene_exon	MTOR	1	11272803	minus	CCTCTTTGGGACTAGCAATCTTTAAGCTTTAATGTTTTGT
	gene_exon	MTOR	1	11272822	minus	ATCTCGAAAGTGAGCACCTCCTCTTTGGGACTAGCAATCT
	gene_exon	MTOR	1	11272976	plus	GAGCAAAAGCATGGTGATGAATAGTCAGGTCCCAAGTATC
	gene_exon	MTOR	1	11273009	plus	AAGTATCTAAGGACACGCAGCGGGTGGTGGTGTAGACAAT
	gene_exon	MTOR	1	11273160	minus	TTCCAGCAACGGATTCCTTATCAACTCAAATAAGCACAGA
	gene_exon	MTOR	1	11273180	plus	TAAGGAATCCGTTGCTGGAAAATAAAGAAAATTAGTCTGG
	gene_exon	MTOR	1	11273406	minus	TACGTCATCCTCCAGAGAGATTTTCTGATTTCCTCTGAGT
	gene_exon	MTOR	1	11273519	minus	AGCTCTTGGGGGTGAATTTAAGCTCTACCTGCCCCAGCTG
	gene_exon	MTOR	1	11273526	plus	GGCAGGTAGAGCTTAAATTCACCCCCAAGAGCTACCACAA
	gene_exon	MTOR	1	11273634	plus	AGAAAAGTCAGAGGAGCTGAGTCAGGTCCCTTTCTGATGA
	gene_exon	MTOR	1	11273879	plus	CTAGAATCCCACTTCTTGCTCAGCTAAGCCCTGTCTGTCT
	gene_exon	MTOR	1	11276035	minus	ACAAAGCCCACTGGATTTTGAGGGGGAGGAAGGGCTGTTG
	gene_exon	MTOR	1	11276155	minus	GTTAATGCTTTGGCCTCTTCCATGTTTGGGTCAAGGAAGG
	gene_exon	MTOR	1	11276302	plus	CAAGAGGTCAACCAGCTGGTATCATGAAGGACATTGAACC
	gene_exon	MTOR	1	11276392	plus	GGTTTCCACACTACACTATCTACTGAGAATATATTTCAAA
	gene_exon	MTOR	1	11288529	minus	CACTCCAGTGTCCTGGCTAAAAGGGCCAGGTGCAGTGGCT
	gene_exon	MTOR	1	11288675	minus	CAAACCCCAATCCTTCTCTTTCTCCTCTGCACCACACATG
	gene_exon	MTOR	1	11288792	minus	TCACCTTCATCTTCAAGTCCCTGGGACTCAAATGTGTGCA
	gene_exon	MTOR	1	11288900	plus	ATGGACACAGCTGGGTAGAACTCATCCAGAGGCAAGTTTC
	gene_exon	MTOR	1	11288986	plus	ACAACAGAGAGTGTTAGAGCTACACATGGCATGACGTGAC
	gene_exon	MTOR	1	11289150	plus	TCACCATCAAGGAGTAAACGGTTTTTGGCTTTTCTATTAC
	gene_exon	MTOR	1	11290732	minus	TTCTTTGTCAAGGGTTGGCATGCCAAGTCTGTCTGCTTTT
	gene_exon	MTOR	1	11290932	minus	GGTAGCCATGAAAGACTTGCCAAGTTCTCACTCACAGAGC
	gene_exon	MTOR	1	11290954	minus	GTCAGGATTCCTGTAAGTTGGGGGTAGCCATGAAAGACTT
	gene_exon	MTOR	1	11291069	minus	ATCCGTGTGTTAGGGCTTTTAGGGGCTTTGGATCCTTACA
	gene_exon	MTOR	1	11291089	plus	AAAAGCCCTAACACACGGATGGCCTGCGTGGGAAAGGGGA
	gene_exon	MTOR	1	11291122	plus	AAGGGGAGGGAAAAAAGAAAACATTCATCACAACATGATT
	gene_exon	MTOR	1	11291292	minus	TTAAAGACTTTGCTGGGACGATGGCAAGAGAGAGATGGTT
	gene_exon	MTOR	1	11291307	minus	TGGCAAACTTGGTCTTTAAAGACTTTGCTGGGACGATGGC
	gene_exon	MTOR	1	11291312	plus	CGTCCCAGCAAAGTCTTTAAAGACCAAGTTTGCCACGTCC
	gene_exon	MTOR	1	11291430	plus	CTGTAGGGCTCTACTACATAGCCAGTGCTGGCCACCAACT
	gene_exon	MTOR	1	11291502	plus	ACAAGAACACGATTCAATGAGCCAGTACGAGAGAAAAGAA
	gene_exon	MTOR	1	11291660	plus	AGGTTGATCAAGCACACAACCCTGCAACAATCACTGGATC
	gene_exon	MTOR	1	11292248	minus	GTAATTATCGGGGCTGACTAGTGCCATTTTGTCTATACAA
	gene_exon	MTOR	1	11292443	minus	CTGCTTCCTGATTGAGCAAGACAGACCCCATGAGTCCAGG
	gene_exon	MTOR	1	11292596	plus	AAAAAGAGGGTGGCAGAAAGGGTTAGAAATTCTGGCATTA
	gene_exon	MTOR	1	11293299	minus	AACCCAGCCAACAATGCATTCATAACAGATTCAGAGAGAA
	gene_exon	MTOR	1	11293405	minus	AGCTACTTTTTCCATAGCGGAGATAGGGTGGAAAAGAAAC
	gene_exon	MTOR	1	11293555	plus	AAGTTATGAGAAAATGAATGCAGATTAGACTCTACTAGAA
	gene_exon	MTOR	1	11293654	plus	CTTCTAGGCTTTATGAATCCAAGATTTCTCTGGAATGTAA
	gene_exon	MTOR	1	11293943	minus	GTTAATGCTTCAGGCACATCATCGCAGATGTTTGGAAAGG
	gene_exon	MTOR	1	11294150	minus	CCGAGAGGCTGGTGCTTTCTCTGTGCGTTGTCATCAGCTC
	gene_exon	MTOR	1	11294166	minus	CTGAAGGTAACACAAACCGAGAGGCTGGTGCTTTCTCTGT
	gene_exon	MTOR	1	11294301	plus	TGTGCTCCAACTCTGTCAAAATCTGTAGGGAAGAAAGGCT
	gene_exon	MTOR	1	11294333	plus	GAAAGGCTCATATGTTCTCTATGGCAGAAGACATTCTAGA
	gene_exon	MTOR	1	11294525	plus	ACTATTCGAAAACCTGCTCCCTTTCCTTTTATCACAGCAC
	gene_exon	MTOR	1	11297653	minus	ATGACTCTAAGGTGGTTCAGAGTCCTCTCATGCAGCTCTT
	gene_exon	MTOR	1	11297850	minus	TGATGGCCAGACCCACAGGCAGGGAAGACAGGACTCTCGC
	gene_exon	MTOR	1	11297995	minus	AACTTGCAGGCCTTGTTTGTGGCTCTGAATGACCAGGTGT
	gene_exon	MTOR	1	11298015	plus	ACAAACAAGGCCTGCAAGTTCTCCGCCTGGGCCAGGTGTG
	gene_exon	MTOR	1	11298116	plus	AATGGAGCCTTTGAACATTTCCTCATGATCCCATCACTCC
	gene_exon	MTOR	1	11298262	minus	GCCTTTGGTGTAAGATAATCTACCTTTAATTCTTTTGTCT
	gene_exon	MTOR	1	11298355	plus	TTTGAGCCGAAGAACTCTAGAGAGGCCATGTAATGAAACT
	gene_exon	MTOR	1	11298409	minus	CCAGACAGAAGGAATCTAGGGGAGTTAAGGAGCTTAGGAC
	gene_exon	MTOR	1	11298456	minus	CTTAGCAAACTGCTCGTAGTTGGGATAACAGATCCTGGTA
	gene_exon	MTOR	1	11298622	plus	ACTGTTCAGGAAATGATCCGCACAGTGGCGAACAAATTGG
	gene_exon	MTOR	1	11298685	plus	AGGCAGAGAGAAAACAGAATAAACACTGCTGCTGTAGACA
	gene_exon	MTOR	1	11300125	minus	TTTGGGGGCAAATGGTTTGAGGGAAAGTATACGTTGATCC
	gene_exon	MTOR	1	11300310	minus	ACAACGGCTCTTGCCAAGATAGTGAGAGATGCTGGAAACT
	gene_exon	MTOR	1	11300487	plus	GCGAAGGGGTTTGTGCATAAGGACCAGGGACAGCATTTTC
	gene_exon	MTOR	1	11300506	minus	ACATTCAAGATGGGCTACTGAAAATGCTGTCCCTGGTCCT
	gene_exon	MTOR	1	11300615	plus	GGAAACAAGTCACATAAGGGCTGGGCACATGACACTCAGT
	gene_exon	MTOR	1	11300865	plus	ACTCTGGGAAGCAGATTAAGAACACTGTCCTTATTTTACA
	gene_exon	MTOR	1	11301414	minus	CATCACTAGCTTTCTATATGATCTTGACTAAGTTATTTAA
	gene_exon	MTOR	1	11301560	minus	GAAACCTGAGCTTGCCCTGTATCAGCGTGAGGCTTGGCCC
	gene_exon	MTOR	1	11301566	minus	GTGTCAGAAACCTGAGCTTGCCCTGTATCAGCGTGAGGCT
	gene_exon	MTOR	1	11301749	plus	ATGGAGAGTGGCTAGTTGAGACATAATGACATTCTTTAAT
	gene_exon	MTOR	1	11301776	plus	GACATTCTTTAATGTCCCACCTCAAAATCACCTTGGGGCA
	gene_exon	MTOR	1	11301925	plus	TACAACAATCCAGCAGATGGCAGTAAAGTGTCTTAAGGAA
	gene_exon	MTOR	1	11302933	minus	AGGTTGAATACCCTGAGAACATGTGAGATGCCAATGCTAT
	gene_exon	MTOR	1	11303121	minus	CTGTTATGATTTCACCTTCCACTCCATTTGGTTGGAGAGG
	gene_exon	MTOR	1	11303262	minus	AAGGAACGTACAGCGGCCTTCCAAGCCCTGGGGCTACTTT
	gene_exon	MTOR	1	11303290	plus	TGTACGTTCCTTCTCCTTCTTGACACAGCTTAGGACATGG
	gene_exon	MTOR	1	11303368	plus	AAAAGACAAAGTAGATAGCTCCAGGTCAGGGTTAGGGTCT
	gene_exon	MTOR	1	11303684	plus	GCAGAAAGGTGTGATCGTGTGCAGCACTGCACTCAAGCCT
	gene_exon	MTOR	1	11307405	minus	GCCAACAAGTTCACAAGTAGACTTAAAAGAGACCAAAGGA
	gene_exon	MTOR	1	11307632	minus	CCATGGAAGACATCATTACCCATCTCAGGGTAAACAGGGA
	gene_exon	MTOR	1	11307639	minus	AGGATGTCCATGGAAGACATCATTACCCATCTCAGGGTAA
	gene_exon	MTOR	1	11307690	minus	TTAATTTGTTGCCCCGCTTGGCTGCATTCCGACCTTCTGC
	gene_exon	MTOR	1	11307757	plus	TGCTATTCCTGCATTTCAGCACCCACTGGCACACCTGAGA
	gene_exon	MTOR	1	11307801	plus	AAGGATAAAGGGTTGGCAGGGGAAAAGTGAGGTGTGGAGC
	gene_exon	MTOR	1	11307826	minus	AGAGGCCCTTTCCCTCTTTTCCTAAGCTCCACACCTCACT
	gene_exon	MTOR	1	11308008	plus	ATTTGACTGCTGGGGCTGTACAGCCTGGAAACTGGTGAAG
	gene_exon	MTOR	1	11308050	plus	GGTAATGTGACGAGGTTTTGTTCCGAAGCCCATGAGATCT
	gene_exon	MTOR	1	11308059	minus	GTACTGCAAAGATCTCATGGGCTTCGGAACAAAACCTCGT
	gene_exon	MTOR	1	11308162	plus	GAGGAGGAAAAAAATCATCTTTACTTATGACTGGCATTCA
	gene_exon	MTOR	1	11308422	plus	ACTCCTCACTTGGTTTGGAAGGGCTGACTTGCATACTGCT
	gene_exon	MTOR	1	11313629	minus	TGAGGTGGTGTTATTTGACGGGGGTCCACATGACACGAAG
	gene_exon	MTOR	1	11313846	minus	ACGGCAGAGGGGAGTCCAGGCTCCCCGTGTACCATTCTGT
	gene_exon	MTOR	1	11313934	minus	ATGAATCGGGATGATCGGATCCATGGAGCCTTGTTGATCC
	gene_exon	MTOR	1	11313991	plus	AGGTCTCATCAAATCCCTTCTCTGCTTCTTCAAATGTGTG
	gene_exon	MTOR	1	11314041	plus	AGACAGGGTGCCTTCATTAGAGACAGAGTACAAACCCAGA
	gene_exon	MTOR	1	11314144	plus	CTAGTGCCAGTCATCAACAAAACTAACTGATCAATCTCTT
	gene_exon	MTOR	1	11315782	minus	AGCGATTTTCTCCCACCTTAGCCTCCCGAATAGCTAGGAC
	gene_exon	MTOR	1	11315999	minus	GGCTCCATTCCCACCACTAGCAAAGCACATCTGCGTAGAG
	gene_exon	MTOR	1	11316069	minus	TGTCTGATTCTCACAACCCAGCGTGAGCCGAAGGAGATGC
	gene_exon	MTOR	1	11316159	plus	ACACGGCCACAAAAATGTTGTCAAAGAAGGGTTGCACTTG
	gene_exon	MTOR	1	11316260	plus	AAGCAAACCGAGAACTCTCATTGGTACCAGAGTTTTGTTC
	gene_exon	MTOR	1	11316426	plus	GTGCTCATTATCCTAGGTTGTTTACAAACACAGAATGCTT
	gene_exon	MTOR	1	11316798	minus	AGGGAATCTAGCATGGTGTGGTGGGGATCAGAAGCATCAG
	gene_exon	MTOR	1	11316940	minus	ACAGGGAGGAGCACAGCCAGGCTTGGGGAACGATGGTGTC
	gene_exon	MTOR	1	11317040	minus	ACTTTTACCGCTGAGTACGTGGAATTTGAGGTGAAGCGAG
	gene_exon	MTOR	1	11317158	plus	CCGAAGATAGTTGGCAAATCTGCCAATTCGGGTGGCATTC
	gene_exon	MTOR	1	11317233	plus	GAGGAAGGCAAAAGGTGATGATGGGGCGTATGCTGGCCAG
	gene_exon	MTOR	1	11318252	minus	CCACTCCTTCATATTGCCTTTTGTGGGCTCTGCTTCCTCA
	gene_exon	MTOR	1	11318492	minus	AGTCTCTGGTCACAAAAACAACACACTCACCTTTGTGCCC
	gene_exon	MTOR	1	11318515	minus	ATCTTGGCCATAGGTAAGGACAGAGTCTCTGGTCACAAAA
	gene_exon	MTOR	1	11318611	plus	TCAGTTGGTCATAGAAGCGAGTAGACTCCTCTTGACTCAT
	gene_exon	MTOR	1	11318661	plus	AGATATAATCAGAACAATTTCTAATAATTCTCTAACTGTG
	gene_exon	MTOR	1	11318872	plus	GAAAATGTCCTGTCCTAGGTTCTTTCTAGTACCAGGGATA
	gene_exon	MTOR	1	11319049	minus	GCCAGAATAGACTTAGCTGTTTCTTTTAACTTTTTATTTT
	gene_exon	MTOR	1	11319255	minus	GATCTGGGGCCAGTCATTGTGGGATGTGTGGGCTAAATGT
	gene_exon	MTOR	1	11319342	minus	TAAAGAGCCGGAATGAGGAAACCAGGGCCAAAGCCGCCAA
	gene_exon	MTOR	1	11319408	plus	CTCACATTGCTAGATGTGGTGGCAGCGGTGGTGGCGGCGG
	gene_exon	MTOR	1	11319477	plus	GGTTCTTTAGAGAGAAGTTTCCTTTAATATTCTGGATAAG
	gene_exon	MTOR	1	11319690	plus	TTAAATTGTGGGCTATCGGCCTAGCCTACTTGGGTTTGAA
	mono- and dinucleotide repeats	PRDM2	1	14108582	minus	GCCTTCTGCTTTGCAGATTTGTTTTTCTGAAGAATTGCTT
	mono- and dinucleotide repeats	PRDM2	1	14108842	plus	GCGGATGCGGAGATTAAAATGCAAAGCATGCAGACTCCGT
	mono- and dinucleotide repeats	EPHB2	1	23239824	minus	ATGGCAAAGCAAGGAGTACTGGGGAGTGGGGAGTGGGGAG
	mono- and dinucleotide repeats	EPHB2	1	23240059	plus	TTTGACATTCACCTGCCTCGGCTCACCTCTTCCTCCAAGC
	mono- and dinucleotide repeats	TCEB3	1	24078260	minus	GCTCGAATTCATCCTCCATATCTGTCTCCTCAACTTTAGG
	mono- and dinucleotide repeats	TCEB3	1	24078513	plus	TGAGAAAGGTAACCCCTTCAGCCCCTTGGTGGCTTCCCAC
	gene_exon	ARID1A	1	27022947	minus	TGCTGCTGCTCGGCTTTCTTCAGCTCCGAGGGCGGCGGCG
	gene_exon	ARID1A	1	27023211	minus	TCCGTGAGGTTATTGTTCAGGGCGGGCCTAGGGCCCGCGT
	gene_exon	ARID1A	1	27023336	plus	TACGGCTTCGGGCAACCCTACGGCCGGAGCCCGTCTGCCG
	gene_exon	ARID1A	1	27023508	minus	TTGGGGTAGTAGGAGTTGTACTGGTGGTTGGGGAAGCCGT
	gene_exon	ARID1A	1	27023522	plus	CACCAGTACAACTCCTACTACCCCAACCGCAGCGCCTACC
	gene_exon	ARID1A	1	27023658	minus	TGAGCGAAGGACGAAGACGACGAGGAGGCGGAGGCGCTGG
	gene_exon	ARID1A	1	27023758	minus	CGACGTGAGCAGTTGGTTGAGGGTGGGGGTGGCGGTGGGC
	gene_exon	ARID1A	1	27023773	plus	CACCCTCAACCAACTGCTCACGTCGCCCAGCTCGGCCCGG
	gene_exon	ARID1A	1	27023953	plus	CCAACAAAGGAGCCACCACGCGCCCATGAGCCCCGGGAGC
	gene_exon	ARID1A	1	27024152	plus	TGCCATTGTCTGGCTCTTCTCTCTTAAAATGGCTGCCTGT
	gene_exon	ARID1A	1	27055940	minus	CGCCTCAGAACCCTAATTTTGTCATTTGAAAAATGAAAAT
	gene_exon	ARID1A	1	27056113	minus	GGACTGGATGGCTACAAAATAAAGAGCATTTCATTAACCT
	gene_exon	ARID1A	1	27056166	minus	ATGGGTTAGTCCCGCCATATGGCTGAGGTCTCATCTTGCC
	gene_exon	ARID1A	1	27056200	plus	ACCCATACTCGCAGCAACAGGGACCTCCGTCAGGACCGCA
	gene_exon	ARID1A	1	27056372	plus	TTACCTTGACCCTTGTTGCTGTCCAAAATCTGATCTGTGA
	gene_exon	ARID1A	1	27056426	plus	ATGTATCCTTGGCTTCCAAGCCTCTTGACAGGAATGTAGA
	gene_exon	ARID1A	1	27057432	minus	ACGGCCAAGCTGGGTTTTTAGGTGGTTTGTTTACAAGTGG
	gene_exon	ARID1A	1	27057683	minus	TGAGGACTTTGCTGGTTGTAATATGGAGTCTGGCCCTGTT
	gene_exon	ARID1A	1	27057702	plus	TTACAACCAGCAAAGTCCTCACCCTCAGCAGCAGCAGCCA
	gene_exon	ARID1A	1	27057790	minus	ACTGGAGCTGTGGTGGTTGAGACTGTGGCTGCTGCTGATA
	gene_exon	ARID1A	1	27057934	minus	GGTAAGGAGACTGAGCCTGTGGCTGTGAGTAGGGGGGCTG
	gene_exon	ARID1A	1	27057954	plus	ACAGGCTCAGTCTCCTTACCAGCAGCAGCAACCTCAGCAG
	gene_exon	ARID1A	1	27058050	plus	GTCCCAGCAAACTGCCTATTCCCAGCAGCGCTTCCCTCCA
	gene_exon	ARID1A	1	27058189	plus	CTAACGTGCACTTAAAGACCAATTAAACTCTGGGTAAACA
	gene_exon	ARID1A	1	27058983	minus	ATCCAAGCTGTGACTGGTAAGAATGTCAACAGTGGACTCT
	gene_exon	ARID1A	1	27059160	minus	TGCCTGAGACCCAAATGAATCTTGAGATAGCTCCTACAAC
	gene_exon	ARID1A	1	27059244	plus	TATGAACCTGAGCCTTCAGTCAAGACCCTCCAGCTTGCCT
	gene_exon	ARID1A	1	27059420	plus	GCTGACTTGTAGATGTCTGTTCTGTCTCCCTGCCCAGGGA
	gene_exon	ARID1A	1	27087193	minus	CACACGTTCTTTAGTCATGATACTATTTTTATTAAAAAAA
	gene_exon	ARID1A	1	27087339	minus	ATGGGGAGGTCATCTATTGAACCAGATAGATCCTAGAACA
	gene_exon	ARID1A	1	27087424	minus	AGACTGAGCTGGATTACTCTGCTCTCCTTGGCTGCTGGAA
	gene_exon	ARID1A	1	27087444	plus	AGAGTAATCCAGCTCAGTCTCCTTTCTCTCCTCATACCTC
	gene_exon	ARID1A	1	27087625	plus	TGACTGCCCCCAGTAATATTAAGGAGCCCTAGTCTTCCAC
	gene_exon	ARID1A	1	27087683	minus	TTCTCCAAATGCTAAGGGGAAACTATGCAGGCATGAGCCA
	gene_exon	ARID1A	1	27087685	plus	GCTCATGCCTGCATAGTTTCCCCTTAGCATTTGGAGAAGG
	gene_exon	ARID1A	1	27087764	minus	GAGCTAGAAATGGCTCATGAAGAGGCCAAGTACCTCCCAG
	gene_exon	ARID1A	1	27087942	plus	ATCAAGCATTGCCCAAGATCGAGGTGAGAGCCTGGGTGTT
	gene_exon	ARID1A	1	27088022	plus	ATGCAGTAGCTTTTGGAGAGCTGTTTGACCATGAAGCTTA
	gene_exon	ARID1A	1	27088561	minus	TGCGAACAAATGCTCTCCATCCTTATCCTGGGACTTTACC
	gene_exon	ARID1A	1	27088621	minus	GGTTCCTCTGCATATAACCTATTTGTGGGTAGCATCCATA
	gene_exon	ARID1A	1	27088822	plus	ACCCAGTTAGGAGTAGATACGGGTGAGAGGAGAAAACAGT
	gene_exon	ARID1A	1	27088880	plus	CCATCTAGCTTGTAACCTTGTGAGAGAAGGGCTGTCCTTT
	gene_exon	ARID1A	1	27089301	minus	TAGCCTTTATCGCCATGAGAAAAAGGGGGGGATTCCAGAA
	gene_exon	ARID1A	1	27089453	minus	ATTATAGTTTGGCTGCCTGGGGTAGCCACCTGGGAGGGGA
	gene_exon	ARID1A	1	27089561	plus	TCAAATGCATGGACAGCCTGGCATCCCACCTTATGGCACA
	gene_exon	ARID1A	1	27089644	minus	CCAACCTGAGGTGGCATATTGGCCATGTTAGGGCCATAAG
	gene_exon	ARID1A	1	27089713	plus	TGAACCGGAAAACCCAAGAAACTGCTGTCGCCATGCATGT
	gene_exon	ARID1A	1	27089907	plus	ACATACCTTAGATGGGTCTGAAATTTCACGTGACTAAACA
	gene_exon	ARID1A	1	27092598	minus	GTGCTGTGTGATCATCTAGTAAGGATTAAAAGGAAAACAT
	gene_exon	ARID1A	1	27092710	minus	TCATGCCCCCTTGATTCATATTGGGGTAGCCTGGCGGCCT
	gene_exon	ARID1A	1	27092814	minus	AGAATTGTTGGCCATGGTTCCACCCATGGAATATGGGGGT
	gene_exon	ARID1A	1	27092857	plus	GGTAAGTGCTAGTCATTCTCACTAGGGATTTCTTCAAGAG
	gene_exon	ARID1A	1	27092883	minus	GTCCAGTAAGTTTAGCTGTGATGTGACTCTTGAAGAAATC
	gene_exon	ARID1A	1	27092980	plus	GGGGATGTAAAGTTAACTCCAGCCACCAAAATGAACAACA
	gene_exon	ARID1A	1	27093077	plus	CTCCTTTCAACTTTGTGTCCTATCTTTTTCAGTGATAGGA
	gene_exon	ARID1A	1	27093140	plus	AGATCCCAGCCTTTTATGACACCGGACTAGATAGTCTCTG
	gene_exon	ARID1A	1	27094180	minus	TCAGAAGTCTCTTGACTGGAGCAGTGTTAAAGCTTCTTAC
	gene_exon	ARID1A	1	27094204	minus	GATTCAAAGCCTGTGCTAAGGGTCTCAGAAGTCTCTTGAC
	gene_exon	ARID1A	1	27094295	minus	CAGCTCATACAACTTGGTGATCTTCTCATTGGTTGTAGTA
	gene_exon	ARID1A	1	27094446	plus	TATCGCCTCTATGTGTCTGTGAAGGAGATTGGTGGATTGA
	gene_exon	ARID1A	1	27094468	plus	AGGAGATTGGTGGATTGACTCAGGTGAGTGGGCGCCTGAC
	gene_exon	ARID1A	1	27094558	plus	CTTCATGTGGTACCATGCATCCCACAGGGACATCATCCCC
	gene_exon	ARID1A	1	27097432	minus	TTGGTGGATAGTCCACAAGAAGTGTTAAATCTGCAGCTGG
	gene_exon	ARID1A	1	27097604	minus	TTGCAAGTTCCCGCCATTTTTTGTTCTTGTTGACCTGTAT
	gene_exon	ARID1A	1	27097687	minus	GCATTCAAAGGCATAGAGACACTGGATATACTGCTTTTTC
	gene_exon	ARID1A	1	27097692	plus	AGCAGTATATCCAGTGTCTCTATGCCTTTGAATGCAAGAT
	gene_exon	ARID1A	1	27097866	plus	CTGGCCTCTTATTCAGGATATGAATAAGAGGCTTATCCAA
	gene_exon	ARID1A	1	27097951	plus	CTTAACAGGTTGGCTGACTAGAGAGTGGGCAGTGGAAACT
	gene_exon	ARID1A	1	27098797	minus	GTCATAAAGACGGGAATCTGAGGGTTTTGTAGCTCTTTGT
	gene_exon	ARID1A	1	27099038	minus	GAGTTGGTGGCTTTAAGTCTCCTCCTTCTGCCATGGAACT
	gene_exon	ARID1A	1	27099057	plus	GAGACTTAAAGCCACCAACTCCAGCATCCACACCACACAG
	gene_exon	ARID1A	1	27099135	minus	CACTTATCTTCAGCCATCCTCCCAACCATCTGCCCCTGCT
	gene_exon	ARID1A	1	27099284	minus	ATCCCAACTGAATTGCTCCTGCTCCAGAGTGAGGAAAACC
	gene_exon	ARID1A	1	27099304	plus	AGGAGCAATTCAGTTGGGATCCAGGATGCCTTTAATGATG
	gene_exon	ARID1A	1	27099395	plus	ATCAGCCCAGTATGAATACCTCTGACATGATGGGGCGCAT
	gene_exon	ARID1A	1	27099542	plus	AATCTTGAGAATGGCTCAGGGTTCTTGTGGAGCCATCCTC
	gene_exon	ARID1A	1	27099718	minus	CAGAGTTCAGGTTTGATCTCATTGTTTTCCAGACAAGTTC
	gene_exon	ARID1A	1	27099787	minus	AAAGGCAAGCGGTGAACAAACTGGTAAGTTGACAAGCCTG
	gene_exon	ARID1A	1	27099942	minus	CTGTCATAAGGACCTCCATAGGGATAGTGCTGTCGTGGTC
	gene_exon	ARID1A	1	27099976	plus	TGACAGAGTGAGGTAAGCATGACCCCAGCTCCTGTCCACT
	gene_exon	ARID1A	1	27100040	minus	GGCTCCGTCCTAAACAAAATTGGAGAGGCAGATTGAGCCC
	gene_exon	ARID1A	1	27100060	plus	ATTTTGTTTAGGACGGAGCCTGGAATAGGGCCTGAGGGAA
	gene_exon	ARID1A	1	27100099	minus	AAGGCATGAGATTCGGCTGTGGGGCCCCAGTGCTCATGTT
	gene_exon	ARID1A	1	27100202	plus	AGCAACGGTGAGTAAAGCCTGGTCTCGGTGCTGCTATGGA
	gene_exon	ARID1A	1	27100283	minus	GTGGAGAACTGATTGCCATAGGAATCATGTCTATAGGAGG
	gene_exon	ARID1A	1	27100300	plus	TCCTATGGCAATCAGTTCTCCACCCAAGGCACCCCTTCTG
	gene_exon	ARID1A	1	27100356	plus	CCAGCAGACTACAATGTATCAACAGCAACAGCAGGTGAGG
	gene_exon	ARID1A	1	27100556	plus	CTCTATTTGGAGTTGGAAGGGGCTAGAAATAGACCTTATT
	gene_exon	ARID1A	1	27100713	minus	AAGATGGCTACAACCAGATGCTTGGTGGACACAGACTCCA
	gene_exon	ARID1A	1	27100801	minus	ATCCATTGGCCGCTTGTAATTCTAAGGCAGAGACAAGCAG
	gene_exon	ARID1A	1	27100961	minus	ATACATCTTGCTGAGGGGAAGGCTGGGCAGCTTGTTGCTG
	gene_exon	ARID1A	1	27100981	plus	TTCCCCTCAGCAAGATGTATACAACCAGTATGGCAATGCC
	gene_exon	ARID1A	1	27101071	plus	CCAGAACCAATTTCCATTCCAGTTTGGCCGAGACCGTGTC
	gene_exon	ARID1A	1	27101122	minus	CATCATTTGTGGTGGCATGTTTTGCTGGGCATTGGTGCCA
	gene_exon	ARID1A	1	27101217	plus	GGCGTAATGACATGACCTATAATTATGCCAACAGGCAGAG
	gene_exon	ARID1A	1	27101280	minus	TGCAGCATTTCATCTGTTCGGTTCACGCCATGATAGGCGG
	gene_exon	ARID1A	1	27101381	plus	TATGGTCCCTCTGCCCCTGTGCCCCCCATGACAAGGCCCC
	gene_exon	ARID1A	1	27101428	minus	AGGAATGTGATTCTGCATGCTTGGTGGGGGCTGGTAGTTA
	gene_exon	ARID1A	1	27101518	minus	CATTTTCATCCCAGAGTGCAGGAATGGAGACTTGCTAGGA
	gene_exon	ARID1A	1	27101540	plus	CACTCTGGGATGAAAATGCAGAAGGCAGGTCCCCCAGTAC
	gene_exon	ARID1A	1	27101690	plus	CGGCTCACAATGAAAGACATTGGTAAGGAGATCTTCCTCA
	gene_exon	ARID1A	1	27101778	plus	CCTTACTATTCTGGATGAGGTTGAATCTGGTCCAGTGTTG
	gene_exon	ARID1A	1	27101865	minus	GTCTAGGACTTCATTGCATGGCAATGAAGGAGAACCTTTA
	gene_exon	ARID1A	1	27102038	minus	TCCGGGGTTCCTGAAATAAACCTCCATGTCGTCTATCCAC
	gene_exon	ARID1A	1	27102126	plus	CACATGGGCATTAGATACCATCAACATCCTGCTGTATGAT
	gene_exon	ARID1A	1	27102307	plus	GATATCTTCCATGCCAGTACTTTGCTTCCTTTGCCTCTGG
	gene_exon	ARID1A	1	27105317	minus	ATCTCTTCTATGCCCAACACAAAGTTCTTTCTTCTGCCCA
	gene_exon	ARID1A	1	27105561	minus	ACCCACCTCATACTCCTTTAAAATGCCAAAGATCTCAATC
	gene_exon	ARID1A	1	27105581	plus	TAAAGGAGTATGAGGTGGGTGACCCAGGACAGAGAACGCT
	gene_exon	ARID1A	1	27105676	minus	CCTCTTCTAGTTTAGGACCTAGAAGTTCTTCTTCTTCTTC
	gene_exon	ARID1A	1	27105822	plus	GCTTCCAGTAAAGATCGTACAGAAGAATGATCCATTTGTG
	gene_exon	ARID1A	1	27105828	minus	GTCCACCACAAATGGATCATTCTTCTGTACGATCTTTACT
	gene_exon	ARID1A	1	27105937	plus	GACACCACTGAGCATATCCAGACCCACTTCGAGAGCAAGA
	gene_exon	ARID1A	1	27105942	minus	CTCTGTCTTGCTCTCGAAGTGGGTCTGGATATGCTCAGTG
	gene_exon	ARID1A	1	27106082	minus	ATAGTGGCTGTGATCCGTTTTTCTGGAGGTCCATCAGGTG
	gene_exon	ARID1A	1	27106086	plus	TGATGGACCTCCAGAAAAACGGATCACAGCCACTATGGAT
	gene_exon	ARID1A	1	27106203	plus	GTTTCCATTTGGCATTAGCCCAGCACAGAGCCACCGGAAC
	gene_exon	ARID1A	1	27106215	minus	TAGGATCTTGATGTTCCGGTGGCTCTGTGCTGGGCTAATG
	gene_exon	ARID1A	1	27106332	minus	CACAAATGACAGGCTTCGAATGGTATTGGACACACAGACG
	gene_exon	ARID1A	1	27106342	plus	TCCAATACCATTCGAAGCCTGTCATTTGTGCCAGGCAATG
	gene_exon	ARID1A	1	27106465	plus	CAGGCACCACTAACTTATGAAAAGGAGGAGGAACAGGACC
	gene_exon	ARID1A	1	27106577	minus	TATGGAGATAGGTCCAACTGCCCCGAGATGTTGGCGAGTG
	gene_exon	ARID1A	1	27106597	plus	CAGTTGGACCTATCTCCATACCCCGAGAGCATTTGCCTGC
	gene_exon	ARID1A	1	27106717	minus	TGAGGGTTTCCAAGACCAGTCTCTGCGGGGAAAGGACGGC
	gene_exon	ARID1A	1	27106798	minus	TGCTATACAACTTCTCCAGGCGGCTGAAGGGGGGTGTGGC
	gene_exon	ARID1A	1	27106831	plus	TATAGCACTATGGTGCGCTTCCTCAGTGACCGAAAGAACC
	gene_exon	ARID1A	1	27106916	minus	TTCTGCACTGCAATGGCACGAGCTGCCAGGCTGTCCCCCT
	gene_exon	ARID1A	1	27106979	plus	GCTTCCTAGAGGACAGCCTTGCCGCCACACAGTTCCAGCA
	gene_exon	ARID1A	1	27107056	plus	TTTGAGCCAACTAGTGTGGACATGATGCGGCGGGCTGCCC
	gene_exon	ARID1A	1	27107107	minus	GAGTAAACTCTGAGTGGTTCTCGTCCACCTTGGCCAAGGC
	gene_exon	ARID1A	1	27107176	plus	GTATCACCGTTGATGAACTCATTGGTTTCACAAGTCATTT
	gene_exon	ARID1A	1	27107368	plus	CTTCTCCCTTGGGAAAAAGTCTCTCCTGTTTCTCTCTCCT
	mono- and dinucleotide repeats	WDTC1	1	27620957	minus	AATAGCCCAGTCATACTAGGGTCCCAGTCCCTTTCAAAGG
	mono- and dinucleotide repeats	WDTC1	1	27621212	plus	GACACAACAGCCTTATGGTAAATGATGTTACATTGAAATG
	gene_exon	JAK1	1	65300060	minus	GTATAAGGCACACTGTAGTGCTTAATATGTGTAAGGACTT
	gene_exon	JAK1	1	65300437	plus	GCAATGACTTTTCCTTAAAGACTAGAAAAACAAGAGTATT
	gene_exon	JAK1	1	65300810	minus	CTCTTTATCCACTTGCTTGCCCCAGAGGGACAGGTTTTGG
	gene_exon	JAK1	1	65301025	minus	CGTCACAGTAATAACACTCCATTTCTATTATGTTTTCGCA
	gene_exon	JAK1	1	65301168	plus	GGCCTATCATTTTCAGGAACAACTATATAAAATAAAATCA
	gene_exon	JAK1	1	65301380	plus	TTAGACTCTACCAACCACTCCTTGTGCTTGTGCTGGTCAA
	gene_exon	JAK1	1	65301531	minus	ACCTTGACTCTCAAGGATCTTATCTGTGTAGAGATGAAGG
	gene_exon	JAK1	1	65301758	minus	ATTCTAGTCCCATGGCTGTAAGTCCTACTTTTCTCTTCAT
	gene_exon	JAK1	1	65301891	plus	GAGCATACCTTGAAAGGAAGCAGAACACAAAACTTCATTT
	gene_exon	JAK1	1	65302117	plus	CCCTAAAATAACACGCCAAGTCTGTGCTCTTCATTTCACT
	gene_exon	JAK1	1	65303401	minus	CCTGTTTCATTGAAAGCAGCCTATATAAATGACTGAGCTT
	gene_exon	JAK1	1	65303619	minus	GAGTATTACACCGTCAAGGATGACCGGGACAGCCCTGTGT
	gene_exon	JAK1	1	65303761	plus	TTGCCGAGAACCCAAATAGTCCATCCCCTGAGAGAGAGAA
	gene_exon	JAK1	1	65303887	minus	CTTGCATAAAAGTCAGAACCAAAAAAATTGTCAGTGATAT
	gene_exon	JAK1	1	65303982	plus	TCCGTTTACTTTCTTAGTAGAAGCTAACTTTTCATCTAAA
	gene_exon	JAK1	1	65304126	minus	GCCGTTCAGATTTGTAAGGTAAAAAATAAAGACATCATGT
	gene_exon	JAK1	1	65304246	plus	CCATGATGAGCTTAATACCATTTCCTCCTGTTTAGAAAAA
	gene_exon	JAK1	1	65304486	plus	TGAGATAACAGTCAGAGTGCTCTGTAAACCACAGGCAAAT
	gene_exon	JAK1	1	65305013	minus	TCCACGTCACTTGCACTTATGCCTTATGAAACTGATTCCT
	gene_exon	JAK1	1	65305351	minus	AGAGTGGAGGTAACCACATAGCTGATCTGAAAAAGGAAAT
	gene_exon	JAK1	1	65305371	plus	TATGTGGTTACCTCCACTCTCAGGCTTCAGAGATTTAACA
	gene_exon	JAK1	1	65305713	plus	TGAACCAACTCATCAATCCCAATTTCTATGACCACAGGAA
	gene_exon	JAK1	1	65306768	minus	AAGCACCTTACTGCATTTGGGGGCCACTTTCATCACAAGG
	gene_exon	JAK1	1	65306899	minus	ACTTGGGAGAGGTAAGTTACACCCGTGCTGCTTGCTGCTG
	gene_exon	JAK1	1	65307126	plus	GGTCTTACTCTGCTCTTCAAGCTTATTAATGTCTCTCATG
	gene_exon	JAK1	1	65307165	minus	GAACTATGACCCCAATCAGAGGCCTTTCTTCCGAGCCATC
	gene_exon	JAK1	1	65307259	plus	CACCGGCTTTCATAGAATCTCTCTTTCTGTAAACAAGAGG
	gene_exon	JAK1	1	65307525	plus	AGTAAAGGCATGCAGCCTTTCTGGAATACAATTGGGCAAC
	gene_exon	JAK1	1	65309514	minus	TGGGGATAATCAGTAACTACTTGTAGGGTTGTTGTGAAGA
	gene_exon	JAK1	1	65309732	minus	CTTGAAAGACAAGACGCTGATTGAGGTGAGCAGGTGTTTC
	gene_exon	JAK1	1	65309875	plus	TCCATGGGATTCGTTCAATGCATTCTGGAAGACAACAGAC
	gene_exon	JAK1	1	65310093	plus	TGATACATCAGTCTGGGTCACAGCCAGCAGATGGGTCCCT
	gene_exon	JAK1	1	65310228	minus	TCTTAAGTCCTTGAACGAGCCCCCGTTCGTCCTCCTGCCC
	gene_exon	JAK1	1	65310418	minus	TTACGGTGCTGTCTAGGCAAGGTGTGTCTCCCCTCTCTTC
	gene_exon	JAK1	1	65310586	plus	AGGTCAAGTTTAGCCAAGCTGCTCCTTCCCGCATTCTATT
	gene_exon	JAK1	1	65310774	plus	TAGTGGCACGTATCTCATTGGGCTTCGTGAGCATGATACT
	gene_exon	JAK1	1	65310949	minus	TAGTGGGAAATGTTAGCACGTCAGAGGGCCGACTTGCATA
	gene_exon	JAK1	1	65311137	minus	CATAATGGTCCCACCAGAAACCAGAGTGTCCTGGGAGGGG
	gene_exon	JAK1	1	65311311	plus	TCCACCATGATATCTGTAGGCATAAAAATAGCCATGTCTG
	gene_exon	JAK1	1	65311498	plus	AGCTCTTCTTCTAAACGGTGGCACTGAGCAAGTGACACTT
	gene_exon	JAK1	1	65312154	minus	GAGCAGGTCATTTGCTTAAGTTAATAGTGGAGGTGGAACT
	gene_exon	JAK1	1	65312513	plus	AAAGCTCACCACTGTCGCCACCCCAGGCCCTGAACATCAA
	gene_exon	JAK1	1	65312939	minus	CACCTTTCCTAAGGACAGGTCCAGGTGGCTGTGCTGTGGA
	gene_exon	JAK1	1	65313265	minus	GATTACAAGGATGACGAAGGAACTTCTGAAGAGAAGAAGA
	gene_exon	JAK1	1	65313293	plus	ATCCTTGTAATCCATCAGGGTCCCAGAATAGATGTGTGTT
	gene_exon	JAK1	1	65313626	plus	GCCAAAACACAGTCCTAACATGTCAGGACACTGCAAACAG
	gene_exon	JAK1	1	65316222	minus	TTTGTGGGGTTACCTAGAACAGCAGGGACCTTCTGTGGTG
	gene_exon	JAK1	1	65316495	minus	ATGAGCCAGCTGAGTTTCGATCGGATCCTCAAGAAGGATC
	gene_exon	JAK1	1	65316580	plus	CAGGTTGGAGATTTCTGTGGAAGAGATTGGGGGAGTCTGA
	gene_exon	JAK1	1	65316861	plus	TTGGCATGGCAAGATCTGTTCTGGTAAGAAAGGTCAGAAA
	gene_exon	JAK1	1	65320967	minus	CTGTAGAAGAGGCATATACCTTTCTCAGCATCTCATTAGG
	gene_exon	JAK1	1	65321282	minus	TACAGTCTGCACGGTTCGGACCGCAGCTTCCCCAGCTTGG
	gene_exon	JAK1	1	65321329	plus	TTCTGCACCTCGATCTGAAAGTTCTTGAACTGCTTCTGGG
	gene_exon	JAK1	1	65321640	plus	CTACAAAAGCGTCACTTGGTTTTTCACCTGTAAGATAAAG
	gene_exon	JAK1	1	65323089	minus	TAGGGCCCTTCTTCCTTCATGGGACCCATGGTGGGGGTCC
	gene_exon	JAK1	1	65323356	minus	AGCTGCACCGACTTTGACAACATCCTCATGACCGTCACCT
	gene_exon	JAK1	1	65323449	plus	TGGCGTATTCTGTACTAGAGGGAGAAGTAGGCAAAGGGAG
	gene_exon	JAK1	1	65323724	plus	TTCCCTACAGACATCATCTCCAGCTCAAGACAGAAGAGCC
	gene_exon	JAK1	1	65325498	minus	CTCCATAGCTGATCAAGAAGTACTACACTTTCTGATTTCT
	gene_exon	JAK1	1	65325790	minus	GATCGTCCACAACATACAGAATGGCTGTCATGGTCCAATC
	gene_exon	JAK1	1	65325857	plus	TAATGATGGGCATCTGCTGTGAGCCGGAAGTAGCCATCTA
	gene_exon	JAK1	1	65326037	plus	TTATAACCCAATGGGAACCCCAAAGGGAAAACCTTTTCAT
	gene_exon	JAK1	1	65330203	minus	GATTTGCTTCCCTCCCAAATACACCTCAGCATCAATATTT
	gene_exon	JAK1	1	65330544	minus	GAGAAAAACAAGATCCGGGAAGAGTGGAACAATTTTTCTT
	gene_exon	JAK1	1	65330564	plus	TCCCGGATCTTGTTTTTCTCCTCATCCTTCTTGTGTTTAT
	gene_exon	JAK1	1	65330903	plus	ATACGCAATGTGCACGGAAACTCAGAAAGGGAAATCACTG
	gene_exon	JAK1	1	65332357	minus	CCTGTAGCACAAGGTCTAAATAAGTATTTATTGAGTTATG
	gene_exon	JAK1	1	65332528	minus	GTGGAGGCATAAACCAAATGTAAGTGGCTGTTGGCAGTCG
	gene_exon	JAK1	1	65332720	plus	GGTAGCCAAGTATTTCACCTTCAGGTCATGCGTGGACACG
	gene_exon	JAK1	1	65332740	minus	AAGACCATTTGTGACAGCAGCGTGTCCACGCATGACCTGA
	gene_exon	JAK1	1	65332883	plus	CGCTTGTAGCTAAAAGACAGTAGAAAAGTACATCTCCTTT
	gene_exon	JAK1	1	65333100	plus	GCTCCACAGATTTCACTGAAATGGGAATTGCTACAAGTAT
	gene_exon	JAK1	1	65334716	minus	GCCAATAAAATTAGTGGCCCCCAGGCCTTCTCCGTCCCCT
	gene_exon	JAK1	1	65335049	minus	ATTGAGAACGAGTGTCTAGGGATGGCTGTCCTGGCCATCT
	gene_exon	JAK1	1	65335069	plus	CCTAGACACTCGTTCTCAATATCATGTCCATCCTGCTCGG
	gene_exon	JAK1	1	65335402	plus	ACAGACATACGAAGTCCCTTCGCCATAGAAGTGACGCTGA
	gene_exon	JAK1	1	65338819	minus	TTATCCAGCTTGTGGGCTTTGGGGCTTCCTTTCTTTCCTA
	gene_exon	JAK1	1	65339074	minus	AAAGATTCCAGATGCAACCCCTCTCCTTGATGCCAGCTCA
	gene_exon	JAK1	1	65339180	plus	GTTCCATGCCAATTGGTGAAATAGAACCTGGAAGGCAGGA
	gene_exon	JAK1	1	65339435	plus	CGAAGATCACAAAGACAGCTCCTCTGACTTCTCACTATGC
	gene_exon	JAK1	1	65344422	minus	GAATTAGTGTCCTACAGCAGAGTTTTTCAAATGGGTAATC
	gene_exon	JAK1	1	65344674	minus	GATGAGGTATGGGAAGTACTGACCTGGTACCTGCCTGGCT
	gene_exon	JAK1	1	65344786	plus	TTCTCGTCATACAGGGCAAAGAGGTTGTGACAAAGAGGAG
	gene_exon	JAK1	1	65345034	plus	GAAATATGCACTGTAGCTCCTGGCAAACCAAATTTAGATC
	gene_exon	JAK1	1	65348676	minus	CTATAAGATACCAGGGGATGACGCTTGACTTCTGTGGATC
	gene_exon	JAK1	1	65349034	plus	TCCGACAGATAGAAGATCACTTCCACCCCTGGCTCAGGGG
	gene_exon	JAK1	1	65349059	minus	AAGAAGACTGAGGTGAACCTGGAGGCCCCTGAGCCAGGGG
	gene_exon	JAK1	1	65349432	plus	GAATAATTTTAGACATGGCCTGAATTTATTTTCTCCATTT
	gene_exon	JAK1	1	65351730	minus	CAAAAGTATAGGAGGTACAGAGTAAAAGTTAAACTTCCCT
	gene_exon	JAK1	1	65352091	plus	TTCATTAAGGAAGCAGCCCAAACCATAAGCAGGCAAGAAA
	mono- and dinucleotide repeats	nc-HEJ1	1	102358608	minus	AAATTGGCTCACAGGTGCATTAAAAATCCTTTCACCTATA
	mono- and dinucleotide repeats	nc-HEJ1	1	102358868	plus	ATTCATCAGATAGAACCCGGAATAGCTCAGCAAATTCAAG
	tri- and tetranucleotide repeats	D1S1627	1	106963639	minus	CCTCGAATCCAAAAATATACAATGAATACACAAAAAAAGT
	tri- and tetranucleotide repeats	D1S1627	1	106963901	plus	CAGGATGACGTTGAGACATAGAGTTTTTATTAGTTTTTCT
	gene_exon	NRAS	1	115250872	minus	ATGTAGGCATACCCTATTCCTGGCAATGACCAGGAATTTG
	gene_exon	NRAS	1	115251162	minus	TGATGGGACTCAGGGTTGTATGGGATTGCCATGTGTGGTG
	gene_exon	NRAS	1	115251234	plus	GCGTATTTCTCTTACCAGTGTGTAAAAAGCATCTTCAACA
	gene_exon	NRAS	1	115251523	plus	AGGGTAATGTGAGAAACACGGAACAAAACTACATTAAACT
	gene_exon	NRAS	1	115251899	minus	GACTACGGGCACATCATCATGCCCGGCTAATTTTTGTACT
	gene_exon	NRAS	1	115252098	minus	CTGGTAGAGATGTGATCCATATTCATATTCTTTGTTGTTA
	gene_exon	NRAS	1	115252196	minus	GAGTTACGGGATTCCATTCATTGAAACCTCAGCCAAGACC
	gene_exon	NRAS	1	115252260	plus	GTATCAACTGTCCTTGTTGGCAAATCACACTTGTTTCCCA
	gene_exon	NRAS	1	115256141	minus	CTTGGAACCAGAGTTGTTGTAATTAGAGATCACGAAGGAA
	gene_exon	NRAS	1	115256475	minus	CCATGAGAGACCAATACATGAGGACAGGCGAAGGCTTCCT
	gene_exon	NRAS	1	115256499	plus	TATTGGTCTCTCATGGCACTGTACTCTTCTTGTCCAGCTG
	gene_exon	NRAS	1	115256833	plus	ATATGGTCACTGTGTTCCTGGAAAAGATTAAGAAAACACA
	gene_exon	NRAS	1	115258406	minus	GCAAACTCAGTGTTGAGTTCATTCATGAGTTTCTTCATAT
	gene_exon	NRAS	1	115258677	minus	GCTAATCCAGAACCACTTTGTAGATGAATATGATCCCACC
	gene_exon	NRAS	1	115258761	plus	CACCAGTTTGTACTCAGTCATTTCACACCAGCAAGAACCT
	gene_exon	NRAS	1	115259038	plus	GAAATCCCCCTTCCTATTACTCCCCGAAGGCTTCTCAGCT
	mono- and dinucleotide repeats	SYCP1	1	115537494	minus	TAGATCCAGGGGTTGTTAGAGATGAAGGGGCCTGAGTACA
	mono- and dinucleotide repeats	SYCP1	1	115537751	plus	ACTTGCATGAATGATTTGTGTTTCTTTATATTTTTAGCCT
	mono- and dinucleotide repeats	BAT40	1	120053196	minus	GAAAGACTGATGATCAAGTGATTAATCAGAATGTCTGTGC
	mono- and dinucleotide repeats	BAT40	1	120053454	plus	ACCCCAGCCTCCATTTATCCTCCCACCTCAGTCTGCAGAG
	mono- and dinucleotide repeats	RFX5	1	151318655	minus	CGAGGTACCATTTCGTAAGTACTCATCACATCTCCAAGTC
	mono- and dinucleotide repeats	RFX5	1	151318915	plus	CAGAAACAAAGCCTCCGAATTTCCCCGGTGGTCTTTTTCT
	gene_exon	FLG	1	152275093	minus	GCAAGTTCACTTTCAATCAAGAAACTTCATAATACTTTCA
	gene_exon	FLG	1	152275214	minus	GGTTTATGTGGCCATTCTAGTGATATATCGAAACAACTGG
	gene_exon	FLG	1	152275279	minus	GTAAAGCAAGTGCGTTTGGTAAAGATCATCCAAGGTATTA
	gene_exon	FLG	1	152275359	plus	GTAACTAACACTTCCGTGCTGAGAGTGTCTAAACCCGGAT
	gene_exon	FLG	1	152275474	plus	GTGCCCTCAGATTGATAATGATAAGAACTAGAACTGTGAG
	gene_exon	FLG	1	152275478	minus	AGTCCTCACAGTTCTAGTTCTTATCATTATCAATCTGAGG
	gene_exon	FLG	1	152275539	plus	GTGATACGCAGAATCTTGTGAAAGACTACTAAAGTGACCA
	gene_exon	FLG	1	152275600	minus	ATACAGCCAGTCATGTACAGTCTTCACCTGTACAGTCAGA
	gene_exon	FLG	1	152275746	plus	GTATGCCTCACTGTCACTGTCCTGGCTAACACTGGATCCC
	gene_exon	FLG	1	152275908	plus	CTGTTCCTCATTACGTGTTTCTCTGCTTGCACTTCTGGAT
	gene_exon	FLG	1	152279639	minus	AACTGGGGATCCAGTTTTAGCCAGGACAGTGACAGTCAGG
	gene_exon	FLG	1	152279909	plus	ATCTATCTACCAATTGCTCGTAGTGGGATCCCTGCCTTCC
	gene_exon	FLG	1	152280880	minus	GAAGACAGGGGTCCCACCAAGAGCAATCGGTAGATAGGTC
	gene_exon	FLG	1	152281158	plus	ATGGGGCCCAGCTTTTCCCTGTGCTGACACTGACTGTGTG
	gene_exon	FLG	1	152281501	minus	ACCATCTTGGATCTGCTTGGGAGCAGTCAAGAGATGGCTC
	gene_exon	FLG	1	152281794	plus	ACGGGAGACATCAGACCTTTCCTGGGACGTGGTGTGGCTG
	gene_exon	FLG	1	152282219	minus	GATTCATCTGTAGTCGGAGACAGTGGAAACCGAGGGTCCA
	gene_exon	FLG	1	152282467	plus	TTCCTGGAGCCATGTCTTGACTGCTCCCGAGCAGATCCAT
	gene_exon	FLG	1	152282470	minus	ATTATGGATCTGCTCGGGAGCAGTCAAGACATGGCTCCAG
	gene_exon	FLG	1	152282586	minus	AGAATCAGCGGGGTCCAAGACAAGCAGGCGCCAGGGATCC
	gene_exon	FLG	1	152282709	minus	AAGTGCAAGCAGGCAAACAAGAAATGAGGAACAATCAGGA
	gene_exon	FLG	1	152282729	plus	TTGTTTGCCTGCTTGCACTTCTGGGTCCTGACTGCCCATG
	gene_exon	FLG	1	152282904	minus	ACGAAACAGCTCTAGGCACTCAGCATCCCAAGACGGTCAG
	gene_exon	FLG	1	152282924	plus	AGTGCCTAGAGCTGTTTCGTGCCTGCTCATGGCGGGATCC
	gene_exon	FLG	1	152282977	minus	AACAGTCTGAGTCCACACACGGACAGACTGCACCCAGCAC
	gene_exon	FLG	1	152282988	plus	AGTCTGTCCGTGTGTGGACTCAGACTGTTCATGAGAGCTC
	gene_exon	FLG	1	152283152	minus	AGTGGTAGTCAGGTCACTAACAGTGAGGGACATTCAGAAG
	gene_exon	FLG	1	152283167	plus	CACTGTTAGTGACCTGACTACCACTGGACCCTCGGTGTCC
	gene_exon	FLG	1	152283309	minus	TCATGGACAGGCTGTGTCATCCCATGAACAGGCAAGATCA
	gene_exon	FLG	1	152283329	plus	ATGACACAGCCTGTCCATGAGAGGAAGACTCTGTGTGATG
	gene_exon	FLG	1	152283401	minus	CACCCTGGGTTCCATCAAGAAGACAGAGCCAGTCACGGGC
	gene_exon	FLG	1	152283416	plus	TGTCTTCTTGATGGAACCCAGGGTGTCTGGAGCCATCTCT
	gene_exon	FLG	1	152283584	plus	ACCCCGATGATTGTTCCTGTCCCACCTGTGAGTGTCTAGA
	gene_exon	FLG	1	152283682	plus	CCTGATTGTTTGTCCTTACGAGTTTGTCTGCTTGCACTTC
	gene_exon	FLG	1	152284857	minus	TGAGCAGGCACGAGACAACTCCAGGCACTCAGCATCCCAA
	gene_exon	FLG	1	152285049	plus	ATGGTGACCAGCCTGTCCATGGCCTGACACTGACTGTGTG
	gene_exon	FLG	1	152285268	minus	ACAGAATTCCTCTAGTGGACAGGCTGCGTCATCCCATGAA
	gene_exon	FLG	1	152285519	plus	TACTTGTCCTGGGCCCCGATGATTGTCCCTGGCCCACCTG
	gene_exon	FLG	1	152285625	minus	TGCAAGCAGACAAACACGAAATGAGGAACAATCAGGAGAC
	gene_exon	FLG	1	152285902	minus	CTCATGAACAGCCTGACTCTGCCCATGGACGGACCGGGAC
	gene_exon	FLG	1	152285988	minus	GAGACAGCAGAGCCACCAAGAGTCCACACGTGGCCGGTCA
	gene_exon	FLG	1	152286008	plus	CTTGGTGGCTCTGCTGTCTCAGCCCAGCCTTTCCGTGGCC
	gene_exon	FLG	1	152286128	plus	GATCGCTGACTGCAGATGAAGCTTGCCCGCGCCCAGTGGC
	gene_exon	FLG	1	152286228	minus	TCGTGGACAGACTGCATCATCCCATGAACAGGCAAGATCA
	gene_exon	FLG	1	152286248	plus	ATGATGCAGTCTGTCCACGAGAGGAAGTCTCTGCGTGACG
	gene_exon	FLG	1	152286366	minus	AAACCATCATGGATCTGCGTGGGAGCAGTCAAGAGATGGC
	gene_exon	FLG	1	152286485	plus	TACGCTTTCTTGTCCTGGACTCCTGCAATGGTACCTGGCT
	gene_exon	FLG	1	152286490	minus	ATACAAGCCAGGTACCATTGCAGGAGTCCAGGACAAGAAA
	gene_exon	FLG	1	152286595	minus	CCTATGACACCACTGATAGTCTATTAGAAGAAAACAAAAT
	gene_exon	FLG	1	152286630	plus	ATAGGCTTCATCCTGGATTGTGTAATATGTGGCAATATGG
	gene_exon	FLG	1	152286750	plus	AAGTCTTTCACTTAGCCTCTTCCTATTGTCTCCTAATCTA
	gene_exon	FLG	1	152286836	minus	GGATATTCACCTACTCATAGAGAAGAAGAATATGGAAAAA
	gene_exon	FLG	1	152286856	plus	CTATGAGTAGGTGAATATCCTTTTCTTTCTTTTTTTTCAG
	gene_exon	FLG	1	152286913	minus	ATAAGGGAAGATCCAAGAGCCCAAGAGAAACAGGGGGGAA
	gene_exon	FLG	1	152287093	plus	CTGGTAGACTCATAATATGCTTGAGCCAACTTGAATACCA
	gene_exon	FLG	1	152287097	minus	CTGATGGTATTCAAGTTGGCTCAAGCATATTATGAGTCTA
	gene_exon	FLG	1	152287169	plus	GGTCTATATCCAAGTGATCCATGAAGACATCAACCATATC
	gene_exon	FLG	1	152287364	plus	TGTCTCATCCTCATTCAGGTGTTATATGTGAACAAAGATG
	gene_exon	FLG	1	152287649	minus	AAAGAGTTAATCTTGTCTCAAAAGAGATAGATTTTATTTT
	gene_exon	FLG	1	152287786	minus	TCTGGAAAAGGAATTTCGGCAAATCCTGAAGGTAAGAGTC
	gene_exon	FLG	1	152287909	plus	GATGTTTTCCAGGAGAGTAGACATCTTTTGGCAATAAATG
	gene_exon	FLG	1	152288045	plus	TTCCTCTAAGTAATCCATCTTTAAGAATGGAAGATGGACA
	mono- and dinucleotide repeats	NTRK1	1	156836586	minus	GAGCCAAGAAAGAAGTTGACATCTGGCTCCCCCGCCCCGG
	mono- and dinucleotide repeats	NTRK1	1	156836844	plus	ACATTGGGTCACTGTGTCTGTGTGACACTGCTGGGGGGTC
	mono- and dinucleotide repeats	AIM2	1	159032381	minus	GATACAGCCTCTTCAATCAGATTGTAAGTTACCTGAAAGC
	mono- and dinucleotide repeats	AIM2	1	159032640	plus	ATACATTGGTCTGCCTTGGATCATACTCCTGAAGTGAATA
	tri- and tetranucleotide repeats	D1S1677	1	163559682	minus	ACTGGATCAATCAAGCTGACTGCCTCAGCCAATTTCACAA
	tri- and tetranucleotide repeats	D1S1677	1	163559943	plus	ATAACTGAAGATAGAGTGCCATAAAACAAAATTTATCCTT
	tri- and tetranucleotide repeats	F13B	1	197007653	minus	GCCCGCTACGGTTTTTTTTTTTTTTTTGTATTTTTAGTAG
	tri- and tetranucleotide repeats	F13B	1	197007931	plus	ATATGGTAGTACACCACCTCATAAACAATTTGGTTATTAA
	mono- and dinucleotide repeats	MDM4	1	204518169	minus	GGGGGTTAATATGATGCTGAGAAAAAGGAAAGGAGGTCAA
	mono- and dinucleotide repeats	MDM4	1	204518420	plus	TTGTCGAAGAACCATTTCGGCTCCTGTCGTTAGACCTAAA
	mono- and dinucleotide repeats	PCNXL2	1	233388358	minus	ACCACAGCCTTGTAAGGATAAGTTACTTAATTTAGTTTCA
	mono- and dinucleotide repeats	PCNXL2	1	233388630	plus	GAAAATCTAAGCAGCTCCTCTGCATGCAAAAGGCTTTTAA
	gene_exon	KIAA1804	1	233463634	minus	AAGGCGAGGGGGTAGGAATCGCGATCGGTGACGGCAGAGA
	gene_exon	KIAA1804	1	233463892	minus	CGCGAGCCTCGTAGTCATAGAGCGCGGCCCACAGCCCCGC
	gene_exon	KIAA1804	1	233464025	minus	ACGTAGTTGGCGGGGAAGATGCCGAGGCGCCGCTGCACCT
	gene_exon	KIAA1804	1	233464044	plus	CATCTTCCCCGCCAACTACGTGGCTCCCTGCCGCCCGGCC
	gene_exon	KIAA1804	1	233464131	minus	AGCGCCGATGAGCTCCTTCAGCTCCAGCCGCTCGAAGGCG
	gene_exon	KIAA1804	1	233464151	plus	TGAAGGAGCTCATCGGCGCTGGGGGCTTCGGGCAGGTGTA
	gene_exon	KIAA1804	1	233464293	minus	CAGCTCGATGATGTTGGGGTGCCGCAGCATGGCGAAGAGC
	gene_exon	KIAA1804	1	233464312	plus	CACCCCAACATCATCGAGCTGCGCGGCGTGTGCCTGCAGC
	gene_exon	KIAA1804	1	233464473	plus	TCCGCACGTGCTGGTCAACTGGGCCGTGCAGATAGCGCGG
	gene_exon	KIAA1804	1	233464496	minus	TCCTCATGCAGGTAGAGCATGCCCCGCGCTATCTGCACGG
	gene_exon	KIAA1804	1	233464569	plus	GTCCAGCAACAGTAAGTGGGGCCAGAGGGAGGTGGGGGAA
	gene_exon	KIAA1804	1	233464762	plus	TGACACGCTTAACCTTGACTTGCCTTTGGGTGCTTTTTAA
	gene_exon	KIAA1804	1	233482070	minus	CAATCTTCACTGTAGTTGGCAGAATAAACAAGAATAAACT
	gene_exon	KIAA1804	1	233482186	minus	GCAGATGTCATCATGTTCTATCTTCTCAAGTAGCAAAACT
	gene_exon	KIAA1804	1	233482321	plus	CGAAGTGATCAAGTCTTCCTTGTTTTCTAAGGGAAGCGAC
	gene_exon	KIAA1804	1	233482449	plus	CTCAGCATAAATAGTCGAGGCCTTTTTGAATGAATTTTTA
	gene_exon	KIAA1804	1	233489360	minus	AGGTGGATTCTTCCCATCAACAATTCAAACACATGTAAAT
	gene_exon	KIAA1804	1	233489526	minus	CAGCACTCCATAGCTAGAAAGCAAGGATTTCATATGCTCA
	gene_exon	KIAA1804	1	233489624	plus	CTTATGGGGTAGCAGTCAATAAACTCACTTTGCCCATTCC
	gene_exon	KIAA1804	1	233489787	plus	CTGTGACTCTAATTTCCAAGTACTTTTAAGTAACCCTAGT
	gene_exon	KIAA1804	1	233490447	minus	TGTCATTCCAAACTGGAAGCTTCCATTTATAGTATCTGCT
	gene_exon	KIAA1804	1	233490616	minus	CCCTTCAATAGCAGTCAACTGTTCGAGAATTAAGGCAAAC
	gene_exon	KIAA1804	1	233490694	plus	CATGCAAGATGACTGGAAACTAGAAATTCAACAAATGTTT
	gene_exon	KIAA1804	1	233490874	plus	GATTCTCACCTTCTTTCAGGTTAAAAATAAAACAAAAATA
	gene_exon	KIAA1804	1	233497718	minus	GAAGAAGGGAATTCCGTCTATTACACTACACTGGCGACCC
	gene_exon	KIAA1804	1	233497915	minus	CTCCTGGTTTAGCTGGAATATCAGAATGTTAAGTTCCCGC
	gene_exon	KIAA1804	1	233497978	plus	GGGCAAGTTTAAGAGAAGTCGTTTAAAGCTCAAAGATGGA
	gene_exon	KIAA1804	1	233498171	plus	GCTGTAGGCTTAGATTCATGGTTCTAATGTAATGGCCTAA
	gene_exon	KIAA1804	1	233507637	minus	CAAAGAATATTGCAGGATCGATTTCTTATTTTGGTTTCTT
	gene_exon	KIAA1804	1	233507765	minus	CGGTTATCTTGTGCTGGAAATCTGTTGGAGGCAAAAAGGG
	gene_exon	KIAA1804	1	233507896	plus	AGCCATACAGTGTGAGCTTTCTGCACTGCCACGGGGGCTC
	gene_exon	KIAA1804	1	233508025	plus	CGTAGGTGCCACAACTATTTGAGAAACAAAACTTGAGCAT
	gene_exon	KIAA1804	1	233511488	minus	TTATTTCACCCAATCTCTGGTAAGTTTCTTTCTCTGATCA
	gene_exon	KIAA1804	1	233511679	minus	CTTCTTGTCGAAAGACTGTGTTCCTTCCCCAAGTTTTATT
	gene_exon	KIAA1804	1	233511749	plus	AAAAAGGTTGTACCTGGGGACCAAATTCCATTCAAATGAA
	gene_exon	KIAA1804	1	233511942	plus	CTAGGATGAATTTATCATGCTAAATTAACTATTATTTAGT
	gene_exon	KIAA1804	1	233512027	minus	TGTACTCAGTTTTGAAGGGCTGACAAAGTACAAATAATAC
	gene_exon	KIAA1804	1	233512107	minus	GATAGAAGCACACAACACACCAATTAGGTTTTGGTGGATA
	gene_exon	KIAA1804	1	233512290	plus	AGGTAGGATTTGCTTGAGCAGTCCTTGGCATCTGATTGTG
	gene_exon	KIAA1804	1	233512378	plus	GGAGATTAGCAAGTAATGGCATTTCTTATAGCTTTACTTA
	gene_exon	KIAA1804	1	233514503	minus	GCAAATGATTCATCCAGGAGGGCTCCATGGAGCAAGAGTC
	gene_exon	KIAA1804	1	233514719	minus	TAGGCCTGACTAGGCAATTTTATTTGTTTTGGTTTTCTGT
	gene_exon	KIAA1804	1	233514763	plus	GATCTACCTCTTGGGAAAGATGCTCAGAGAGAGAATCCTG
	gene_exon	KIAA1804	1	233514885	minus	ATACAGAGCTGACTCCGTTTTCTTTCTCTGGGGGGATCTA
	gene_exon	KIAA1804	1	233514980	plus	ATAAAGCACAGGCTGCTGAAGAACCGTTGCCCAAGGAAGA
	gene_exon	KIAA1804	1	233515005	minus	GAAGATTCCCTCTCGTTTCTTCTTCTCTTCCTTGGGCAAC
	gene_exon	KIAA1804	1	233515165	plus	CCTTCTTTCTCCACAAAGTGCCTGCTGCAGATGGACAGTG
	gene_exon	KIAA1804	1	233515173	minus	TGGATCTTCACTGTCCATCTGCAGCAGGCACTTTGTGGAG
	gene_exon	KIAA1804	1	233515250	plus	TGCTCACTCCGGATTTTTGTCCCACTGCCCCAGGAAGTGG
	gene_exon	KIAA1804	1	233515316	minus	GAAGACGGCAAGTTTCTTGATACACTACAATCAGTGTCAA
	gene_exon	KIAA1804	1	233515432	plus	ATGTCTGATGGAAATCCGACCCCAAGTAGGTTGCATTAAT
	gene_exon	KIAA1804	1	233515582	plus	GTAGATCTTTGAACCTTACCCTTCTCTTATTTGATTTTAA
	gene_exon	KIAA1804	1	233517898	minus	AGCTTCAACAAAAAACATGCATTCACAGGCATGATCATAG
	gene_exon	KIAA1804	1	233518039	minus	CCAGTGGCTGAGATAATAGTTGCACCAGCTGGTTGAGAAA
	gene_exon	KIAA1804	1	233518158	plus	ACTGTCCACATCGTGCCTCAGCGTCGCCCTGCCTCCCTGA
	gene_exon	KIAA1804	1	233518203	minus	ACACTGCTGTCTGTGGGTAAGCCTGAGGCAGATCTGAGCG
	gene_exon	KIAA1804	1	233518296	minus	GCACATGGGATTTAGTTCTCTCCTTGGCAGCGAGGAATTG
	gene_exon	KIAA1804	1	233518309	plus	CCAAGGAGAGAACTAAATCCCATGTGCCTTCATTACTGGA
	gene_exon	KIAA1804	1	233518463	plus	GTGCCTTACTGTTGTTTAAGCATTTTTTTAAGGTGAACAA
	gene_exon	KIAA1804	1	233518557	plus	CTGTGGCCATGTTCCTAAATTAGTAAGATATATCCAGCTT
	tri- and tetranucleotide repeats	TPOX	2	1493333	minus	TAGTGATCACAGCCCTGAAACACAGCCCTTCCTCCTGGGC
	tri- and tetranucleotide repeats	TPOX	2	1493591	plus	TAATTAACCTGTGGGGTTCCCAGTTCCTCCCCTGAGCGCC
	mono- and dinucleotide repeats	TAF1B	2	9989431	minus	GATCGTTTTACATCCCCCTAAGCATTTTTCCAGGTATTTT
	mono- and dinucleotide repeats	TAF1B	2	9989692	plus	GCCAGATTTTATCTACTGGCATACGTTCTTCTATCCTATG
	mono- and dinucleotide repeats	MAPRE3	2	27248399	minus	AAAGAGTCAGGTAAGTCCACGTGAGCCCACAGCGCACGTG
	mono- and dinucleotide repeats	MAPRE3	2	27248632	plus	AGATAGCCCTGTCACCAAAGCCAGGCCCTTGGGGTGTCTG
	gene_exon	MSH2	2	47630129	minus	CAACCAATCATAAGCAGACGCGGCCCAGCTTCCCGCGCAC
	gene_exon	MSH2	2	47630249	minus	CCACACCCACTAAGCTGTTTCCCGCCTCCCCTCCCACGTC
	gene_exon	MSH2	2	47630371	minus	GGCATGCCCTGAAAGAAGCGCACGAAGCCGACCTCGGCCG
	gene_exon	MSH2	2	47630389	plus	TGCGCTTCTTTCAGGGCATGCCGGAGAAGCCGACCACCAC
	gene_exon	MSH2	2	47630511	plus	CAGGGGGTGATCAAGTACATGGGGCCGGCAGGTGAGGGCC
	gene_exon	MSH2	2	47630658	plus	AACGTTGGTGCTTGTGCGGATTCCGCCGTCCCCAGGTTCT
	gene_exon	MSH2	2	47635533	minus	TACTAAGCACAACACTCTGCAGATTCTTTGCTCCTTAAAA
	gene_exon	MSH2	2	47635794	plus	AGTAGAATGGTTTGAGACACTTTAATAGCAATTAGCATGT
	gene_exon	MSH2	2	47637278	minus	TAACACCCACAACACCAATGGAAGCTGACATATCATTGTT
	gene_exon	MSH2	2	47637371	minus	CATTATCAGGGAATTCACACAGTCCTAGTTTCCTCTGTAT
	gene_exon	MSH2	2	47637527	plus	CTAGTGATAGAGGAGATTCCAGGCCTAGGAAAGGCTCTTT
	gene_exon	MSH2	2	47637640	plus	GTTCTGATGTTTACAGAAACTTTGTATATTTAATTGGACA
	mono- and dinucleotide repeats	MSH2	2	47639430	minus	GTGATAACAGATTCACCTACATTAAATGTTTATACAATGT
	gene_exon	MSH2	2	47639543	minus	TGTGATCAGAATTCCTCCTCTTTGAATTATCTATTTTGAA
	mono- and dinucleotide repeats	MSH2	2	47639690	plus	GGAGAATCAGGTACATGGATTATAAATGTGAATTACAATA
	gene_exon	MSH2	2	47639784	plus	TTTAGAAGGATATTTCTGTCATATTTATCTCAAAACCTAA
	gene_exon	MSH2	2	47641326	minus	GATCCAGTTCTAAAGATTTTAAAAAACAAATGCAAAATGA
	mono- and dinucleotide repeats	BAT26	2	47641403	minus	AACTTGATTACCGCAGACAGTGATGAAACTGCAACCTAAA
	gene_exon	MSH2	2	47641587	plus	GGGTTAAAAATGTTGAATGGTTAAAAAATGTTTTCATTGA
	mono- and dinucleotide repeats	BAT26	2	47641679	plus	ACTTGGATTAGATAACTAGCTTTAAATGGCTGTATTTTTC
	gene_exon	MSH2	2	47643340	minus	CTACGCCATGAAAAACAGAGGAACAATAACATAATATTCT
	gene_exon	MSH2	2	47643413	minus	GGTATCTTCAACAGAACCCTAGTAAACAAAAAATAAAATA
	gene_exon	MSH2	2	47643601	plus	ATGTAACCTGCAGTTACCCACATGATTATACCACTTATTG
	gene_exon	MSH2	2	47643668	plus	ACCATTTAACTGTACAGAGTACATAGTAATAGAGTGGTAA
	gene_exon	MSH2	2	47656784	minus	CAACTAAGCACGTAAGTCTCAACTAAATCAGCTCAAAATT
	gene_exon	MSH2	2	47656883	minus	CTCAATTCTGCATCTTCTACAAAAGCTTCCACTAAATTCA
	gene_exon	MSH2	2	47657048	plus	CTAATGTTATACAGGCTCTGGAAAAACATGAAGGTAACAA
	gene_exon	MSH2	2	47657145	plus	GTCCTCATAAAGTTGGTGGTGGTGACTCACTCTTAGGACA
	gene_exon	MSH2	2	47672540	minus	AATAGTACAGCAGGTCTCCAAAGTTACTATTTACTCAGGT
	gene_exon	MSH2	2	47672701	minus	GAAGATCAGTAAGAGGAGTCACAAAAACTGCCAACAATAA
	gene_exon	MSH2	2	47672790	plus	GGATCAGGTATGCAATATACTTTTTAATTTAAGCAGTAGT
	gene_exon	MSH2	2	47672959	plus	AGCAACTGTTTCAGTGGATGAAATAAAGATTATTAGCAGA
	gene_exon	MSH2	2	47690017	minus	TCCATAAGTTATTCAGTCACAACTATTAAGGACTTTCTAT
	gene_exon	MSH2	2	47690131	minus	CCTGCAAACAGAACAAAGTGACAAAATCCTATAAATAATG
	gene_exon	MSH2	2	47690280	plus	AGCCAGAGATCTTGGTAAGAATGGGTCATTGGAGGTTGGA
	gene_exon	MSH2	2	47690389	plus	CCCAAGATGATGACTTCACATCTCTGTCAAACAGAAATCG
	gene_exon	MSH2	2	47693640	minus	CACAATTATTATCTAACCAGAAAAGATTCAAATACTACTT
	gene_exon	MSH2	2	47693900	plus	CTTTAGTACTGTAGATATCCAGAAGAATGGTGTTAAATTT
	gene_exon	MSH2	2	47698127	minus	TCCTGGGCTTCTTCATATTCTGTTTTATTTTTGGTATACT
	gene_exon	MSH2	2	47698363	plus	CAGTAGGACACATAACTGGAAGTTACTCTTGCACATAGAA
	gene_exon	MSH2	2	47701963	minus	CAAAGGAACCCACCTAAAACTCAACATAGGGTTAAAATGT
	gene_exon	MSH2	2	47702150	minus	GAGTGTCTGCATTGGTTCTACATAGCCTGTATAAAAATAA
	gene_exon	MSH2	2	47702242	plus	ATGGAGCACCTGTTCCATATGTACGACCAGCCATTTTGGA
	gene_exon	MSH2	2	47702298	minus	GAACTTCAACACAAGCATGCCTGGATGCTTTTAATATAAT
	gene_exon	MSH2	2	47702406	plus	ACTGGTAAAAAACCTGGTTTTTGGGCTTTGTGGGGGTAAC
	gene_exon	MSH2	2	47702567	plus	TTCACATTTGGTTTAGAGGGAAGATTTAGAAGGTGAGATA
	gene_exon	MSH2	2	47703386	minus	ACACTGATGATTAATCGCGTAGGTTTACACTGACATAGCA
	gene_exon	MSH2	2	47703488	minus	GATTTACCTCCCATATTGGGGCCTACAAAACAAATTATAT
	gene_exon	MSH2	2	47703568	minus	ACACTTCTGCTGACTCACATGGCACAAAACACCCAATTTG
	gene_exon	MSH2	2	47703643	plus	GGTGACAGTCAATTGAAAGGAGTCTCCACGTTCATGGCTG
	gene_exon	MSH2	2	47703744	plus	ATGTATGTCTCTGTCCTGTGAGAAGGAAAAGTATATTTGC
	gene_exon	MSH2	2	47703828	plus	TAGTTGTTTTCCTGTGGACTTTATATACTTTGTATTGTCT
	gene_exon	MSH2	2	47705292	minus	ACATTGGGAAGGATATGCCACAAACATAATGGATTATCTT
	gene_exon	MSH2	2	47705446	minus	AACCCAAATCCATCGTAGGTAGAAGTTCCTCTTCCCAATT
	gene_exon	MSH2	2	47705548	minus	GTTGGTATCTGATTGGCCAAGGCAGTAAGTTCATGAAAAT
	gene_exon	MSH2	2	47705569	plus	TGGCCAATCAGATACCAACTGTTAATAATCTACATGTCAC
	gene_exon	MSH2	2	47705700	plus	GGGAAACTTACTACCCTTGAAATCATCAGTAATTGCCTTA
	gene_exon	MSH2	2	47705805	plus	GGGTAGGAACATGTACATCATATTTCTGTATCTCATAGTA
	gene_exon	MSH2	2	47707724	minus	CCTTCTCACCTTGTCATTAGAAAACTTAATTTCGGATTAC
	gene_exon	MSH2	2	47707836	minus	AAGCTCTGCAACATGAATCCCAAAACTTTGATCACAGACA
	gene_exon	MSH2	2	47707984	plus	GCAAAGAAGTGCTATCTGGAAAGAGAGGTTTGTCAGTTTG
	gene_exon	MSH2	2	47708102	plus	TCCTCTGTGTTTCTAGTGCTTATTTTTTAATCAGTTTTTT
	gene_exon	MSH2	2	47709828	minus	GTCATGTTAGACAGTGACAAATTGTTTCATTTCCATCTAA
	gene_exon	MSH2	2	47709912	minus	TGGACAGGAACTCCTGAATAATTTTTTCACCTTGCTGAAA
	gene_exon	MSH2	2	47710084	plus	CGTGAAAAATCCCAGTAATGGAATGAAGGTAATATTGATA
	gene_exon	MSH2	2	47710174	plus	TAGTGTTAACTGTCAGTGCCCATGGGCTATCAACTTAATA
	gene_exon	MSH6	2	48010292	minus	TCCTAAAAGCACCGCATCTACCGCGCGGCTCCTGCTGGCG
	gene_exon	MSH6	2	48010550	minus	TGAGGTTCTTCGCCTTGGGCGGTGACGCGGAGCGCGCCAA
	gene_exon	MSH6	2	48010571	plus	CCCAAGGCGAAGAACCTCAACGGAGGGCTGCGGAGATCGG
	gene_exon	MSH6	2	48010811	plus	GTGTAGCTTGTAAACAGGGTCGGAGGAGAGAGGCTGTGCA
	gene_exon	MSH6	2	48017951	minus	CAATTCCAAGTCTTCTGGCATTAATATTGAAGCACAGAAA
	gene_exon	MSH6	2	48018160	minus	GTACATGAACACGGACTGATTTCCCTTTCTCGCGGATGAA
	gene_exon	MSH6	2	48018205	plus	TTTGATGACAGCCCAACAAGGGGCTGGGTTAGCAAAAGGC
	gene_exon	MSH6	2	48018419	plus	GGAAAGGGATGTAACATGGTCTTTAGCTGGTTTGTTTTGT
	gene_exon	MSH6	2	48023086	minus	TTAAGGCTTCATCTGCACGTTGCATTGCTCTCAGTATTTC
	gene_exon	MSH6	2	48023349	plus	CCTGGACTGTAGGATAAGTTAGGTTACTTAGAATCTCAAC
	gene_exon	MSH6	2	48025624	minus	TTATAATGGTACCCGTGCAGCCACTGTTTTTCATTTTTAG
	mono- and dinucleotide repeats	MSH6	2	48025724	minus	TAAGTTGTGCCTACCTGCCAGGCAAGGAAAGAGTATTTAA
	gene_exon	MSH6	2	48025879	plus	GATTCTGAGAGTGACATTGGTGGCTCTGATGTGGAATTTA
	gene_exon	MSH6	2	48025889	minus	GTGTCTGGCTTAAATTCCACATCAGAGCCACCAATGTCAC
	mono- and dinucleotide repeats	MSH6	2	48025999	plus	CCTGTCAAAGTTGCTCGAAAGCGGAAGAGAATGGTGACTG
	gene_exon	MSH6	2	48026065	minus	TAGTTGCTTGTTTGGTGGCTGAGGGCGTTTCCTTCCTAGA
	gene_exon	MSH6	2	48026146	plus	GCCCCTCAAAATTCTGAATCCCAAGCCCACGTTAGTGGAG
	gene_exon	MSH6	2	48026266	minus	TAGATGCATCAAAATCGGGGTGATCAGGCCTCCTCCTGTG
	gene_exon	MSH6	2	48026330	plus	TCAATTCTTGTACTCCTGGGATGAGGAAGTGGTGGCAGAT
	gene_exon	MSH6	2	48026407	minus	TAAGAGCATCCATGTGGTACAGCTCATAAAATTTCCCCAC
	gene_exon	MSH6	2	48026504	minus	ACCAGGGAATCTGAATAACGGCCAAATGCAATTTCAGGAA
	gene_exon	MSH6	2	48026526	plus	TTATTCAGATTCCCTGGTGCAGAAGGGCTATAAAGTAGCA
	gene_exon	MSH6	2	48026608	minus	CCACTCTATCATACTTGGATATATGTGCCATCTTTCTACA
	gene_exon	MSH6	2	48026667	plus	GATCATTACCAAGGGTACACAGACTTACAGTGTGCTGGAA
	gene_exon	MSH6	2	48026765	plus	ATTCTTCTGGCCATACTCGTGCATATGGTGTGTGCTTTGT
	gene_exon	MSH6	2	48026832	minus	CCTAAATCTCGAACAATGGCGATCATCTGAAAACTGACCT
	gene_exon	MSH6	2	48026866	plus	TTTAGGACTCTAGTGGCACACTATCCCCCAGTACAAGTTT
	gene_exon	MSH6	2	48027000	minus	CTCAAGGAGAGTTCTCAAAGTTTTGGATGCATCCCAAAAC
	gene_exon	MSH6	2	48027091	plus	CAGGTGCTTAAAGGTATGACTTCAGAGTCTGATTCCATTG
	gene_exon	MSH6	2	48027126	minus	GAGGGCCAATTCACTTTTCTCTCCTGGTGTCAACCCAATG
	gene_exon	MSH6	2	48027260	plus	ATTCTGACACAGTCAGCACTACAAGATCTGGTGCTATCTT
	gene_exon	MSH6	2	48027302	minus	AATGTCACTGCATCTAGCACCATTCGTTGATAGGCTTTGG
	gene_exon	MSH6	2	48027377	minus	CAAGTATCAACCCTCTCTAGTAGGGTTCCTTCAGTAGAAC
	gene_exon	MSH6	2	48027384	plus	TGAAGGAACCCTACTAGAGAGGGTTGATACTTGCCATACT
	gene_exon	MSH6	2	48027550	minus	TGAGTAGCCTCTCAAGATCTGGAAGCTTCTTTAGAAGCTC
	gene_exon	MSH6	2	48027561	plus	GAAGCTTCCAGATCTTGAGAGGCTACTCAGTAAAATTCAT
	gene_exon	MSH6	2	48027639	plus	CAGCAGGGCTATAATGTATGAAGAAACTACATACAGCAAG
	gene_exon	MSH6	2	48027753	minus	GACCTGCTTAAGGATTTTAGACTTAAAACCATCAGCAACT
	gene_exon	MSH6	2	48027811	plus	AATCCTGAAGGTCGTTTTCCTGATTTGACTGTAGAATTGA
	gene_exon	MSH6	2	48027863	minus	ATAAGTCCAGTCTTTCGAGCCTTTTCATGGTCAAAGGCTG
	gene_exon	MSH6	2	48028003	minus	TACCAATCCCCCAATAGACTATGGTCCTACAGCCAATTCT
	gene_exon	MSH6	2	48028013	plus	GTAGGACCATAGTCTATTGGGGGATTGGTAGGAACCGTTA
	gene_exon	MSH6	2	48028123	plus	AAGGGCTGTAAACGATACTGGACCAAAACTATTGAAAAGA
	gene_exon	MSH6	2	48028170	minus	CAATGATACATCCCTCCGTTCTTCAGCATTTATGAGATTA
	gene_exon	MSH6	2	48028264	plus	CAGTCTGCTGTAGAGTGTATCGCAGTGTTGGGTAAGACTT
	gene_exon	MSH6	2	48028430	plus	TAGGCTGCCCACAGCAATTTAAGTTACTTGAAACTCGCTT
	gene_exon	MSH6	2	48030408	minus	ATTACAGTCCAACGATCTCCCCCATCAAAATACTTACCCT
	mono- and dinucleotide repeats	MSH6	2	48030500	minus	AAGTGAGGCTTCATCGTTTGGGGGTTTTATCAGCCTAAGT
	gene_exon	MSH6	2	48030645	minus	TAATGCAAGGATGGCGTGATCCTTTAAGCTCTAAGAAGGG
	gene_exon	MSH6	2	48030672	plus	CATCCTTGCATTACGAAGACTTTTTTTGGAGATGATTTTA
	mono- and dinucleotide repeats	MSH6	2	48030760	plus	GCAAAGCCTATTGTGTGCTTGTTACTGGACCAAATATGGG
	gene_exon	MSH6	2	48030907	plus	CAGTTACATAAAAGTCAGCCAGTGACTTAATAGGAAGCAA
	gene_exon	MSH6	2	48031845	minus	GTTGAGGCTAAGAGAGACAAGAGGCATAGGGCCTCACCTG
	gene_exon	MSH6	2	48031979	minus	GACTGGTAGTAACAGTTTCATAAACTTTTGTCTTTCTTAT
	gene_exon	MSH6	2	48032107	plus	GGCTCACACCAATTGATAGAGTGTTTACTAGACTTGGTGC
	gene_exon	MSH6	2	48032227	plus	TTGCTTCTTGTATATGAGCCTTTTAAATCTAATATTTGAT
	gene_exon	MSH6	2	48032604	minus	ATCTCATTAAGAGACTATGCAATTATTGGCCGGGCACGGT
	gene_exon	MSH6	2	48032763	minus	AGTATGCTGGCAGTTTCACTTAATTCAACAAAAAATGTAC
	gene_exon	MSH6	2	48032864	plus	TCATTTGAAGACTATCTATCTTAAAAACATTTGTACAAAT
	gene_exon	MSH6	2	48033047	plus	GGCCTTACACTGTTTAGTTGTAATAAAACATTTGTTATAC
	gene_exon	MSH6	2	48033218	minus	GCAACATCGGTTAGTACATCCACGTCTAAAAGCATTCTAT
	gene_exon	MSH6	2	48033415	minus	ACTAATGAATGGTAGTGAGTTGAAAATAATGTACGACATT
	gene_exon	MSH6	2	48033449	minus	TAGGCGCACAGCAACATTTTGAGAATAATCTTCTACTAAT
	gene_exon	MSH6	2	48033484	plus	GCCTAGGACATATGGTATGTGCAAATTGTTTTTTTCCACA
	gene_exon	MSH6	2	48033671	minus	ATTAGCAAGCCTTGCTGCATTAAAGCCATAGCTTTTAGGA
	gene_exon	MSH6	2	48033679	plus	GCTATGGCTTTAATGCAGCAAGGCTTGCTAATCTCCCAGA
	gene_exon	MSH6	2	48033711	plus	CTCCCAGAGGAAGTTATTCAAAAGGGACATAGAAAAGCAA
	gene_exon	MSH6	2	48033752	minus	CCGAAATAATCGTAGTGACTGATTCATCTTCTCAAATTCT
	gene_exon	MSH6	2	48033917	minus	GCATCTACAGTTGACCTTTCACTAGCCAGGCAAACTTCCC
	gene_exon	MSH6	2	48033931	plus	GCTAGTGAAAGGTCAACTGTAGATGCTGAAGCTGTCCATA
	gene_exon	MSH6	2	48034016	plus	GCTTTGAGTTGACTTCTGACAAAGGTGGTAAATTCAGACA
	gene_exon	MSH6	2	48034183	plus	AAGTCTAGATGTTATGGTACATGCATACACTTTCAGGCTG
	mono- and dinucleotide repeats	D2S123	2	51288441	minus	TCCAGCAATGTTGAATAGCAGTGTTAAAGGCAGGCATCCT
	mono- and dinucleotide repeats	D2S123	2	51288699	plus	CGGGGTACAAGATTGATACTCAAAAATCAGTTGTTTTTCT
	gene_exon	TET3	2	74273251	minus	CTCTCTCTGGTACTTCTTGAGCCTCCAATTCATCTTCCCA
	gene_exon	TET3	2	74273444	minus	GTGAGTCCCCATGGTACACTGGCCCTGAGTCCATCTGACC
	gene_exon	TET3	2	74273511	plus	TCAATGGTGCTAGAGAGCCCGCTGGACCCAGTCTGCTGGG
	gene_exon	TET3	2	74273645	minus	CATAAGAGGACACAGCTTCGGCCACAGCCGAAAAGGCCAC
	gene_exon	TET3	2	74273704	plus	CTATGAAACCTTCAACCGTGAGATGAGTCGTGAGGCTGGG
	gene_exon	TET3	2	74273813	minus	GTGGTTTCATACCATGCCGCGCGAGGGCCAGGGCCGTCTG
	gene_exon	TET3	2	74273890	minus	CATGACCACAGACTTGATCTTCCCCTCCAGCCACTCGAGG
	gene_exon	TET3	2	74273910	plus	AGATCAAGTCTGTGGTCATGGAAGGAGGGGAGGAGCGGCC
	gene_exon	TET3	2	74274073	plus	CCTGAGCATTGCCAAGGAAAAAAACATCAGCTTGCAGACC
	gene_exon	TET3	2	74274073	minus	GGTCTGCAAGCTGATGTTTTTTTCCTTGGCAATGCTCAGG
	gene_exon	TET3	2	74274154	plus	CCCGCAGCCTTCTCATTCCACCCCCCAGGCTTCTTGCCCC
	gene_exon	TET3	2	74274205	minus	GTAAGACTGGGGAGATCTGAAAGGGGCAGGAGGTGACAAG
	gene_exon	TET3	2	74274331	plus	TAGAACTGAGTTCCCTGAAGCCTGGGGCACTGACACCCCT
	gene_exon	TET3	2	74274402	minus	AACTGCTCCAGTTCAGCCATGGGATCGGGGCTTGGGCGAG
	gene_exon	TET3	2	74274464	plus	ATCCAGTCAGTATTCAAGCGGCCTGAGGCCCTGCCTACCA
	gene_exon	TET3	2	74274532	minus	CCTCTGAAGTACAGGGGATGGGGCCGGGGCCGGGGAGGAA
	gene_exon	TET3	2	74274639	minus	TCGTGCACCTGTTCTAGGAAGAGGCTGCGCTTGTGGTGGA
	gene_exon	TET3	2	74274659	plus	TTCCTAGAACAGGTGCACGACACCTCCTTCCCTGCTCCTT
	gene_exon	TET3	2	74274756	minus	GTTGGGAGCTTCTTCTTCTTCTCCTTGGGTGGTCTGTCTG
	gene_exon	TET3	2	74274776	plus	AAGAAGAAGAAGCTCCCAACACCAGCTGGAGGTCCCGTGG
	gene_exon	TET3	2	74274915	plus	TCCGACAGATTGTCCTGGAAGGGCTTAGGTCCCCAGCCTC
	gene_exon	TET3	2	74275005	minus	AATAGCGCAAGAGAAGGTTCTGGGGGCAGGGGCACAGCAG
	gene_exon	TET3	2	74275025	plus	GAACCTTCTCTTGCGCTATTTGCACCTAGTCCCTCCAGGG
	gene_exon	TET3	2	74275058	minus	ACCTCATTTCCTGAGTAGGGGGCAGCAGGCTGTCCCTGGA
	gene_exon	TET3	2	74275251	plus	AGAACCAGCAAACATGTCTCCCAGCCCCTGAGAGCCCCTT
	gene_exon	TET3	2	74275281	minus	ATCTTGATTTGCTTGGGGGAACGGGTAGCAAAGGGGCTCT
	gene_exon	TET3	2	74275313	plus	ATCAAGATTGAGTCTTCGGGGGCTGTGACTGTGCTCTCAA
	gene_exon	TET3	2	74275420	minus	GTACTTAAGAGGTGACTCCAAGAAGCCACTGAGGGTGGGT
	gene_exon	TET3	2	74275540	plus	TAAGTCCGCCTGGGTATCAGGGAAGGGCAGAGAAAGGGCT
	gene_exon	TET3	2	74275670	plus	GAAATGAGCTCATAGCCTAGTGGAAAAGACATTGAAAGAA
	gene_exon	TET3	2	74300542	minus	CTAGAAAACAGGAAACCCACATGGCTTATGAACATGTGAA
	gene_exon	TET3	2	74300648	minus	CCACTATTTGTTCTGCAGAAACACAGAGAGTAAACATTTT
	gene_exon	TET3	2	74300802	plus	GTGCTGTTAATGGAATACGGATATTAAGCGCCTCTCATTT
	gene_exon	TET3	2	74300912	plus	GGATCCTCACTTCCATTGTTTCTGGGTTTCTTTCATTCTG
	gene_exon	TET3	2	74307437	minus	TTTGGTACCTAAAGGCTCTGGAGACACAGCGGCCACTTCC
	gene_exon	TET3	2	74307632	minus	TGTAGATGACCTTCTCGATCCGGATGGCTTTCCCCTTCTC
	gene_exon	TET3	2	74307708	plus	TTGCAAAGTGGGTGAGTGTTGAGCCCACTCAAGAGCCACA
	gene_exon	TET3	2	74307891	plus	TGGAATCTGGCTCAGGGTTAGGGTCATTTCCCCCAGCCTC
	gene_exon	TET3	2	74314776	minus	CCTTACAAGCTAAGAGACCATTATTAGGGAACAAATAGGG
	gene_exon	TET3	2	74314952	minus	AGTAGCTTCTCCTCCAGCGTGTGCCTGCGGATCACCTGCA
	gene_exon	TET3	2	74315014	minus	GGATGAGGATGACGATCACAGCGTTCTGGCAGTGGTGGCC
	gene_exon	TET3	2	74315034	plus	TGTGATCGTCATCCTCATCCTGGCCTGGGAGGGCATTCCC
	gene_exon	TET3	2	74315216	plus	AGCAAATACAGGAGACTGCAGGCAACCCTGGGGAAGGCTC
	gene_exon	TET3	2	74315279	plus	GTTTGTCCTGCACAGTTAGGACTGTGGTTGAGGAAGGCAT
	gene_exon	TET3	2	74316843	minus	AACCCCTTTCTCAAGTTTCCTTGAGTAGGAAGCCAGATCT
	gene_exon	TET3	2	74317068	minus	TTGAAGTACATGCTCCAGGAACAACCAAAGGAGAAGGAGG
	gene_exon	TET3	2	74317101	plus	ACTTCAACGGCTGCAAGTATGCTCGGAGCAAGACACCTCG
	gene_exon	TET3	2	74317322	plus	TGCTGTGAAATAAGGGGTGTGTGGAGGGCACCAAGTGTGA
	gene_exon	TET3	2	74319883	minus	GAGGTGTTATCAGGTGTCTTTCTGGCCTTTCCTTCAGGAG
	gene_exon	TET3	2	74320013	minus	GAAACTCTTCCGGAGCACTTCTTCCTGCAGAGAGAGGGGC
	gene_exon	TET3	2	74320147	plus	ACATGTCACCGTCCACATCTCTGCTCAGGCTCTGAAGGTG
	gene_exon	TET3	2	74320275	plus	CCCTTTTTTACACCAGGCTACCTGCATCCCACACCGTCCC
	gene_exon	TET3	2	74320517	minus	ATGATAGTCACCTTGCCCTTCGACTGCAGGAGGGAGGTTT
	gene_exon	TET3	2	74320644	minus	AGTCAATCGCTATTTCCTCGTTGGTCACCTGTGTAGACAG
	gene_exon	TET3	2	74320769	plus	TAACCTCTACAATGGGTGCACCGTGGTAAGCCTGTGCCCT
	gene_exon	TET3	2	74320905	plus	CCTCAGAACTCTGGAAGGTTCCCTGCAAGACGGCCTGCCT
	gene_exon	TET3	2	74326233	minus	CAAGAGTTTGTGGAAAGCACATTGATCTTGGTTCACGGGG
	gene_exon	TET3	2	74326392	minus	CGATTGTCTTCCTTGGTCAGGGTGCAGACCTGCCCCAAGC
	gene_exon	TET3	2	74326493	plus	AACACGGATGAGTTTGGTAGCGAGGAGAACCAGAATGCAA
	gene_exon	TET3	2	74326647	plus	CCGAGAAGAAGAAGATTCAGAAGGAGAAGCTGAGCACTCC
	gene_exon	TET3	2	74326657	minus	GATCTTCTCCGGAGTGCTCAGCTTCTCCTTCTGAATCTTC
	gene_exon	TET3	2	74326915	plus	GTACAGCAGGACTTGTTATCTGCGTGGAAGTGAGCTTGGT
	gene_exon	TET3	2	74327383	minus	AGGGATGTTTCCTCTTTTGGGACAGGCAGGTGAGGTGCTG
	gene_exon	TET3	2	74327505	minus	GACAATCCACCCTTCAGAGACAGGCCTGGGGAAACAGAAG
	gene_exon	TET3	2	74327648	minus	ACACGCTGTTCATGCTGTAAGGGTCGGAGGGCCGGCAGTT
	gene_exon	TET3	2	74327668	plus	TTACAGCATGAACAGCGTGTACTCCTACCACTCCTACTAT
	gene_exon	TET3	2	74327768	plus	AGCTACTATGGCTTTCCATCCAGCAACCCCGTCTTCCCCT
	gene_exon	TET3	2	74327831	minus	GCTTCTTCTCAAAACTGCCACTGCTGCCACTGTGCCCCCA
	gene_exon	TET3	2	74327908	plus	CTACGGTGGTGCTGAGTTTGCCGAGCTGCCCAGCCAGGCT
	gene_exon	TET3	2	74327987	minus	TGGGAAGCAGATACTCCTTGGGGCCTGGGTACGCAGGCTG
	gene_exon	TET3	2	74328062	minus	TGGATCTGTTGTAGCAGTTGGAGCTCTGGGCAAAGGGGGA
	gene_exon	TET3	2	74328088	plus	CTACAACAGATCCATCAAGCAAGAGCCAGTAGACCCGCTG
	gene_exon	TET3	2	74328246	plus	TGTCCCCCAAGAGGACTAACGGTGTGGGTGGCAGCTGGGG
	gene_exon	TET3	2	74328301	minus	AAAGGAACTGAGCTTGTCAGGGACGATGGCAGGACTCTCC
	gene_exon	TET3	2	74328322	plus	TGACAAGCTCAGTTCCTTTGGGGCCAGCTGCCTGGCCCCT
	gene_exon	TET3	2	74328443	minus	AGGTGCTGTTCCCAAACTTGCAGGGGCTCCACGGTTTGCC
	gene_exon	TET3	2	74328554	plus	AAAGGTAGTCCTGGGTTCCAAGACAAGCTGTGGAACCCCA
	gene_exon	TET3	2	74328564	minus	TCTCCTTTCATGGGGTTCCACAGCTTGTCTTGGAACCCAG
	gene_exon	TET3	2	74328676	plus	ATCCAGCGAGAAGCTGTTTGGGGCTCTGAAGTCAGAGGAG
	gene_exon	TET3	2	74328747	minus	TCCTTCACCGCTCCCTTGCTGGGGGGCTCCTCAGCCGGCC
	gene_exon	TET3	2	74328833	plus	TCGGACAGTGAACACAACTTCCTGGACGAGAACATCGGCG
	gene_exon	TET3	2	74328921	minus	TTGGGCTTCTTAAGCGGCGTGGTGGCGTGCAGCTCCCGCC
	gene_exon	TET3	2	74328975	minus	TTGAGGTTCTTGTGCTGGTAGAAGACCAGCGAGATGCGGG
	gene_exon	TET3	2	74328995	plus	TACCAGCACAAGAACCTCAACCAGCCCAACCACGGGCTGG
	gene_exon	TET3	2	74329164	minus	ACGACCCCCTTCTTCTCTTTCTGCTGGGGCTCAGCAACCA
	gene_exon	TET3	2	74329184	plus	AAAGAGAAGAAGGGGGTCGTCCCCACCCGGCAGGCACTGG
	gene_exon	TET3	2	74329253	plus	TCCTCCTATGCCTACACGAAGGTCACTGGCCCCTACAGCC
	gene_exon	TET3	2	74329420	plus	CATATATAGATGCGCATATCATATATATGTATTTATGGTC
	mono- and dinucleotide repeats	nc-IL1R2	2	102626253	minus	TTACCTAGTAGTGCAGACGTAGGTGCCAGAGTCCTCCTGC
	mono- and dinucleotide repeats	nc-IL1R2	2	102626513	plus	TAGCCATTTTAGCTGACACCGCCCTCTGTCACTCTCTCCT
	mono- and dinucleotide repeats	SLC35F5	2	114500107	minus	CTGCTATTTGATACCGGTAGGAAGTTAGGGTATCAAAATT
	mono- and dinucleotide repeats	SLC35F5	2	114500366	plus	ATGCGAGACAACTTTGCTTCCAATGCATGACTTGACGGAA
	gene_exon	ACVR2A	2	148602588	minus	CCGTCATAAAACATATTCGGAAGCCCAGACCAAAAAAAAA
	gene_exon	ACVR2A	2	148602658	minus	GAGGAAGTTCTCGCTAGATATCCAGTTCCCTGGGTCTTCC
	gene_exon	ACVR2A	2	148602849	plus	GTGTTGAGTCGGAGAGTCCAGTGGAGCCTGGGGAGGTTGC
	gene_exon	ACVR2A	2	148602936	plus	AGGTCTGATTGTGATCTGGAAACCTCCATGCATTTTTCTC
	gene_exon	ACVR2A	2	148653700	minus	TAGGTTTCCAGGTTAATCCCTGTACTTTAAATATAAAAAT
	gene_exon	ACVR2A	2	148653771	minus	CCCAAGATAGCAACTTTAGGTATTCCTAAAGTGTCAGTAA
	gene_exon	ACVR2A	2	148653957	minus	AAACAATGCCGCCGTTTATCTTTGTCACCATAACACGGTT
	gene_exon	ACVR2A	2	148653959	plus	CCGTGTTATGGTGACAAAGATAAACGGCGGCATTGTTTTG
	gene_exon	ACVR2A	2	148654033	plus	AGTGAAACAAGGTTGTTGGCTGGATGATATCAACTGCTAT
	gene_exon	ACVR2A	2	148654218	plus	AACATGCTGTAATGACAGTATATTTTAAAGTAATAAACAT
	gene_exon	ACVR2A	2	148656944	minus	TACTGACCCTACAACAAGTGTTTTTATTCTGCAATAAAAT
	gene_exon	ACVR2A	2	148657052	minus	ACATATTGCCCTCACAGCAACAAAAATATACTTCAGGGCT
	gene_exon	ACVR2A	2	148657128	minus	GCAAACCTACGTATTTTCCCTGTGAACTTACGCTGTGTGA
	gene_exon	ACVR2A	2	148657205	plus	TGGAATAATTTGCCCCTACCTCTTCCCCAAAATTTGAGAC
	gene_exon	ACVR2A	2	148657312	plus	GCCACTTCAAATCCAGTTACACCTAAGCCACCCTATTACA
	gene_exon	ACVR2A	2	148657363	minus	TGACAATCCCCGCAATTAACATAAGTGGCACCAAGGAATA
	gene_exon	ACVR2A	2	148657388	plus	TTGCGGGGATTGTCATTTGTGCATTTTGGGTGTACAGGCA
	gene_exon	ACVR2A	2	148657625	plus	TTAATGTACCTACCGTGTCCTTAACTTTTCTCACTTTAGG
	gene_exon	ACVR2A	2	148672557	minus	CTATAGTGATCACAAGGCAGGCAACCTGAATTCAGAGTTT
	gene_exon	ACVR2A	2	148672728	minus	CCTGGGTCCTACAGATAAATAATAATAATACTATAAATAA
	gene_exon	ACVR2A	2	148672824	plus	AAGCAAGGGGAAGATTTGGTTGTGTCTGGAAAGCCCAGTT
	gene_exon	ACVR2A	2	148672987	plus	CCATATGTACCAAGGTGGTTCTTTGTGATACTGGGGAAAG
	gene_exon	ACVR2A	2	148674663	minus	AGCTCTGACAATAGGTTAACAAATTTATACTAAATGCCTG
	gene_exon	ACVR2A	2	148674786	minus	GAACACAAGGAATACAGGTTTAATAAACCATGCATAAGAG
	gene_exon	ACVR2A	2	148674926	plus	CATTGGTGCAGAAAAACGAGGCACCAGTGTTGATGTGGAT
	gene_exon	ACVR2A	2	148675054	plus	TGGCTATAAATCCCTCAGAGTTATTTTTCGAGACATCTTA
	gene_exon	ACVR2A	2	148675892	minus	TTGTGAGTTTCCCTTTCAGGGAAAAATAATATCCAAGAAA
	gene_exon	ACVR2A	2	148676053	minus	CTAGCCATGGTTTCTGCAATATGACACAGTTCATTCCAAG
	gene_exon	ACVR2A	2	148676149	plus	CCATATCTCACAGGTAGACTAAATTTATATTGTTTTCCCA
	gene_exon	ACVR2A	2	148676313	plus	TTGGCCAGGAAGTATTTTGGATAATGTATATGTTAACATT
	gene_exon	ACVR2A	2	148677603	minus	CATGCAGCCTTAAACACAAGAGCACGGTGACAAACCCCTA
	gene_exon	ACVR2A	2	148677824	minus	ACCCAAAGTCAGCAATGCAAGCTGTCAGGTTGTTTTTCAA
	gene_exon	ACVR2A	2	148677865	plus	GGCCTTAAAATTTGAGGCTGGCAAGTCTGCAGGCGATACC
	gene_exon	ACVR2A	2	148678087	plus	GGTTTAGATCAAGCACTTCGTAAAGCAACCCTTAGACACA
	gene_exon	ACVR2A	2	148680404	minus	CAGGGTAAGGTATACACACTATAGCGTATAAATAGAAAGA
	gene_exon	ACVR2A	2	148680538	minus	TAATACCTCTGGAGCCATGTACCTCCGGGTACCAACCTGA
	gene_exon	ACVR2A	2	148680665	plus	TGTACTGCTGCAGATGGTAAGGGAAAAAAATATTTTTAAA
	gene_exon	ACVR2A	2	148680797	plus	GAGATGGTAGAGAATTCAGGAGGCAGGGGAGCAGTGGGTG
	gene_exon	ACVR2A	2	148683408	minus	TACCACAGTGTGACCAAACTAATGTATGGGAAATGAAAAG
	gene_exon	ACVR2A	2	148683577	minus	GTATTCATCTACAGGTCCTGAAAAGTAAGAAAAGTAAAAT
	gene_exon	ACVR2A	2	148683667	plus	GCAGGAAGTTGTTGTGCATAAAAAAAAGAGGCCTGTTTTA
	gene_exon	ACVR2A	2	148683836	plus	GGTGATCTTCACACAGGATATTCTAGAGTTCTAGAGGCAG
	gene_exon	ACVR2A	2	148684480	minus	TGACTACCATGTGCAGAATCATAAAGAAAAGCACAAACAG
	gene_exon	ACVR2A	2	148684687	minus	TACACATCCAGCTGATAACCTGGCTTCTGCGTCGTGATCC
	gene_exon	ACVR2A	2	148684738	plus	TACCCAGATGCAGAGACTAACAAATATTATTACCACAGAG
	gene_exon	ACVR2A	2	148684937	plus	GAGTAGGATGTCTCTTGGAAATGTTAAGAAAGAAGACCCT
	mono- and dinucleotide repeats	GRB14	2	165365080	minus	CAACAGGTGTTACCTTCAAGATATGCATTAACGATAAACA
	mono- and dinucleotide repeats	GRB14	2	165365353	plus	GCCGCGGTTCCTTAAAAAAAAAAGTATTGACATGGATACA
	tri- and tetranucleotide repeats	D2S1776	2	169645341	minus	GCACACATACTCACAGGTAAATGCATATACACACTTAACA
	tri- and tetranucleotide repeats	D2S1776	2	169645591	plus	AGAAGTAGCTGAACCAAGAGGTGGGCAGGGAAAGCAAAGG
	gene_exon	STAT1	2	191835272	minus	ATTCGCTGCAACCTGTTGATAGCAAGTGAATTTTTCTCTA
	gene_exon	STAT1	2	191835632	plus	TATATCACCTAAGCTGACGGATTATTACTCTGCTGCCCAC
	gene_exon	STAT1	2	191839349	minus	AACCACCTACATCATCAGTGGGATTTTTATTCCTCGCATT
	gene_exon	STAT1	2	191839528	minus	TTCGACAGTATGGTGAGTACCACGGCTGGCCTGTGTGTAG
	gene_exon	STAT1	2	191839708	plus	GCACTAGTGCATACTTACACACTTTATCTTTTGTCTGTAA
	gene_exon	STAT1	2	191839889	plus	ATAGCCAGACTGGAATCTGTGCCGCTTCTGCCTGGGTAAG
	gene_exon	STAT1	2	191840373	minus	TTGTTGAGATCCCCGTGTTACTGCCTATCAGCATTTTACT
	gene_exon	STAT1	2	191840734	plus	TTAAGGAGCTATAACCTCCCTGCCTGAGTCACCTAAAATT
	gene_exon	STAT1	2	191841301	minus	CCATTGCTGGTCTTGTGTATTTGTTACTATCACTGTTTCC
	gene_exon	STAT1	2	191841654	minus	CCCTGACATCATTCGCAATTACAAAGTCATGGCTGCTGAG
	gene_exon	STAT1	2	191841661	plus	GCCATGACTTTGTAATTGCGAATGATGTCAGGGAAAGTAA
	gene_exon	STAT1	2	191842034	plus	GCCTGCATCTTCAATGATGTGCTGCCCATAGGCACATAAA
	gene_exon	STAT1	2	191843367	minus	TGGTTCACTCTCTGGAACATATTGTGGAAATGATGGTTTT
	gene_exon	STAT1	2	191843589	minus	AGGGGCCATCACATTCACATGGGTGGAGCGGTCCCAGAAC
	gene_exon	STAT1	2	191843726	plus	ACCTGGATATCGAAGAGATGGACGGATGGGCTTTTAGTTC
	gene_exon	STAT1	2	191843949	plus	TAGGATGCTACAGATGCTCAATAACACGTGTGGGATTAAT
	gene_exon	STAT1	2	191844376	minus	TTGACTAGGCGTGTGTGAATCTCACAGGAGTGCGCATTTA
	gene_exon	STAT1	2	191844734	plus	CTGGCAGGGAATATCAAGTTCCCTCCCCGCTCTTATCAGC
	gene_exon	STAT1	2	191845209	minus	TTTTGGCGTGTTCTTCTCTGGCCAAGGAGCCCCTCGGGCA
	gene_exon	STAT1	2	191845568	plus	TAATACGTGCTGTAAGAGGGCGGAATTTAAATGGTCTAAA
	gene_exon	STAT1	2	191846835	minus	TGAGATGAATTCCCAAGGGAAAGTTTTATGAATTATGTAA
	gene_exon	STAT1	2	191847122	minus	CAAAAGAGGTCTCAATGTGGACCAGCTGAACATGTTGGGA
	gene_exon	STAT1	2	191847180	plus	CAACTCAGCACTTCTGAAAGCTGAGCCCATCGTGCACATG
	gene_exon	STAT1	2	191847484	plus	TCATTTGAAGACACACCCGTGCACACACAGCAGCACACAG
	gene_exon	STAT1	2	191848235	minus	TAAGGGAGAAGTGACAAAGCTCCTGTGGTATTTCTAAGGC
	gene_exon	STAT1	2	191848602	plus	AGTTCTGTTCTTCTGTCCAGTTTAACTTGTCTTTGATGTA
	gene_exon	STAT1	2	191848923	minus	TCAGTGTTTGTTCTGGAGGTATTTACCTAATTGTTTTAAA
	gene_exon	STAT1	2	191849281	plus	AGTATCTCAGTGTGCTCTGAAAGATAAGTGTCTGAAGTTA
	gene_exon	STAT1	2	191850144	minus	ACACCACATTTGTGCTTTACTATTGTCAAACGATTTTGCA
	gene_exon	STAT1	2	191850503	plus	TAGAATGCAGAACATGGGACAAATTGGCCCTCGTTCAGGG
	gene_exon	STAT1	2	191851396	minus	AGTACTTGGGGCATTTTGGTTTCTCCTCCTTATCCCACGA
	gene_exon	STAT1	2	191851618	minus	ATTTTGGGCACGCACACAAAAGTGATGAACATGGAGGAGT
	gene_exon	STAT1	2	191851756	plus	GTCACGTACCCTTTTACTGTATTTCTCTCATTCACATCTC
	gene_exon	STAT1	2	191851975	plus	GCAAGTATCACTGAATGACCTTTGGCAAATAAATGGTCTG
	gene_exon	STAT1	2	191854123	minus	ATGAGCAGAGACTTCTAGTCAGATCCACCAGGGCCATCAC
	gene_exon	STAT1	2	191854497	plus	CCCTCCAGTTTTAGGGTATTACCAACAAAAAAACTGACAG
	gene_exon	STAT1	2	191855806	minus	CAGGGGGCACTTTAATATGAACTCTTACTGAGAATATCTG
	gene_exon	STAT1	2	191856171	plus	CTGACAAGTTGGATGAACAAAGTGATATTTTCTAATTAGT
	gene_exon	STAT1	2	191859669	minus	TACAAGGGTTTAATAGGTGTTTTTTATATATATATATATA
	gene_exon	STAT1	2	191859725	minus	GTACCTTCTGTAATCGGTCTATACAGAGGAACATTTTACC
	gene_exon	STAT1	2	191859922	plus	AGACTCTCCGCAACTATAGTGAACCTGGGAAGACACAAGA
	gene_exon	STAT1	2	191859996	plus	GCCTGGATTAAAGGGAATCATGGTATATTAGTCCATTCTC
	gene_exon	STAT1	2	191862310	minus	GGTGTCGTTTGACTGTACAAAACATCAGTGACATGGTCGT
	gene_exon	STAT1	2	191862550	minus	CAGAACTGGTAAGATTCTCCAAAGCAGAAAACTGGCAGCT
	gene_exon	STAT1	2	191862669	plus	TTAATCAGGGCATTCTGGGTAAGTTCAGTGACATTCAGCA
	gene_exon	STAT1	2	191862800	minus	GCCCCAGTTGAGAATGAAATGATATTTGCTTTTCTTTTAA
	gene_exon	STAT1	2	191862910	plus	AGTGGCATGCTATTCTGGAAAGTAAATAACTACCTTTCTC
	gene_exon	STAT1	2	191863140	plus	CAGGTCAAAGTTTGGCTTTCTTCGATCTTTAATGAACATG
	gene_exon	STAT1	2	191864180	minus	AGGGCTTCTCAACATCCAATATTATTGACATTTCGGGCTA
	gene_exon	STAT1	2	191864543	plus	CCCCAAAAAGAGATCTGACTTGGACAGTTCTAATCATATA
	gene_exon	STAT1	2	191865700	minus	CAATTGCTTGGGGTGTAAACCTCGTAACTGAGTTCAGTCT
	gene_exon	STAT1	2	191866056	plus	CTGGCAAACTGTTAACAAGGTTACAAAAAAACTAGGCTCA
	gene_exon	STAT1	2	191872109	minus	GAGATTTTATAGAACCAGGCTTTAAGAAAGATCCTAATCT
	gene_exon	STAT1	2	191872472	plus	TATATTCTCCGGGAAACCTCATCTCTCATCTATTAAATTC
	gene_exon	STAT1	2	191873424	minus	CCTCTTAGGTATCAGTAATCCTGAGAAAAATGTGATGCTA
	gene_exon	STAT1	2	191873740	minus	GTCACAGCTGGATGATCAATATAGTCGCTTTTCTTTGGAG
	gene_exon	STAT1	2	191873783	plus	AGGTCATGAAAACGGATGGTGGCAAATGAAACATCATTGG
	gene_exon	STAT1	2	191874093	plus	AAAGTCAACAGGGGACCCTTCACTTTCTATGTCAAATACT
	gene_exon	STAT1	2	191874399	minus	GAGCCAAAAAGTGTCTCAACAAAGTTAAGTATATTAGTCA
	gene_exon	STAT1	2	191874638	minus	TTCACCAGCTTTATGATGACAGTTTTCCCATGGAAATCAG
	gene_exon	STAT1	2	191874763	plus	GTATATGGAAACCATAGCTCCAAAGAAAGCCTTCCTAGCA
	gene_exon	STAT1	2	191875000	plus	TTTAAACTGCAACCACCTCCCACCCTGGAAACATGCTCTC
	mono- and dinucleotide repeats	nc-BMPR2	2	203427303	minus	CAAAAGGACCCCACTTTTCTACATATAAAACTTTGTGATA
	mono- and dinucleotide repeats	nc-BMPR2	2	203427574	plus	ACTGTTACCAGTGTAGGAAGTTACAAGAAGGCACATACTG
	gene_exon	ERBB4	2	212248147	minus	CTAACTTGAACATTAGAGGGAAAGACTGAAAGAGAAAGAT
	gene_exon	ERBB4	2	212248316	minus	GAATACTGTGGTGTAAGCTCAGTTGTGGTTTTTTAGGTGG
	gene_exon	ERBB4	2	212248405	plus	ACTCAGAGAGGTATTCAGGATTCTCTGCCACAATAGGCCG
	gene_exon	ERBB4	2	212248551	minus	TACTGTCAATGCCAGAGAAGGCCAAGAAAGCGTTTGACAA
	gene_exon	ERBB4	2	212248576	plus	CTGGCATTGACAGTATGTTGTTCTTCAGGTACTCAGCTTT
	gene_exon	ERBB4	2	212248664	minus	TCACAATGCATCCAATGGTCCACCCAAGGCCGAGGATGAG
	gene_exon	ERBB4	2	212248808	plus	GCTAACCTCTAGTTTCTGGAAAATATTAATCAGACCAAGG
	gene_exon	ERBB4	2	212248927	plus	TGTGGATCACCATTGTCTTATGAAAAAAAGAGTAAGTGGG
	gene_exon	ERBB4	2	212251434	minus	TGTGATCCAGTAAAGGCCTAGGCTACTGCTACTTGTAGTA
	gene_exon	ERBB4	2	212251584	minus	GATGAGGAAGGTTACATGACTCCTATGCGAGACAAACCCA
	gene_exon	ERBB4	2	212251689	plus	TACTGTCCTCTTGGACATGGGGTGCCACTGGCTTGCGTAG
	gene_exon	ERBB4	2	212251761	minus	ACAATTCCAGAAGCTCCTGTGGCACAGGGTGCTACTGCTG
	gene_exon	ERBB4	2	212251845	plus	CAAAACCTCCATCTCGGTATACAAACTGGTTCTGTTAATA
	gene_exon	ERBB4	2	212252008	plus	CTAGTGGCTAATGGAGTTACAAACTATAAACACCTAAAAT
	gene_exon	ERBB4	2	212252580	minus	TACCATGTTTCCTCTCTCGTCTCTGCATAATTTCCTCATT
	gene_exon	ERBB4	2	212252840	plus	AACAGTGAAGCTTCCTAAGCAGCACAATTGTATGCATTCT
	gene_exon	ERBB4	2	212284984	minus	GATGTGCCAATCTTGCTATATGTAGTTAATTTTGGAAGAC
	gene_exon	ERBB4	2	212285243	plus	CAGCATCCATCATATCTTCCAAATCCTCTTCATCCAAGAG
	gene_exon	ERBB4	2	212285247	minus	GAATCTCTTGGATGAAGAGGATTTGGAAGATATGATGGAT
	gene_exon	ERBB4	2	212285507	plus	TGCTTAGAAATGATAGGGCCAGGTAAACAAACTTTATACA
	gene_exon	ERBB4	2	212286536	minus	TATTTCACGTCAGATCCACCTTTTAGCACCTTCCCTTAGT
	gene_exon	ERBB4	2	212286719	minus	GACCCTCAAAGATACCTAGTTATTCAGGTGAGTACATTTG
	gene_exon	ERBB4	2	212286800	plus	TAGGTCTACTGTCAGCATCAATCATCCAACCTGGAAATTT
	gene_exon	ERBB4	2	212286983	plus	TTGGTAAGGCTTTATCGGTCTCTTTGTTGATATTCATAAC
	gene_exon	ERBB4	2	212288707	minus	ACGCCTCTTTGTTGTGACTATTATTAATATAAAGTAATAC
	gene_exon	ERBB4	2	212288932	minus	AACGCGAGAAATCCCTGATTTATTAGAGAAAGGAGAACGT
	gene_exon	ERBB4	2	212288967	plus	GCGTTGGAATTCCATCATAGGGTTTTCCTCCAAAGGTCAT
	gene_exon	ERBB4	2	212289193	plus	GTCAAAATCTTTGTGGGGGAATTCAATTTTCTTATTATTG
	gene_exon	ERBB4	2	212293035	minus	CATGTGAAATATCTTAAGCTAAATTATTTTGTTGTGTTAT
	gene_exon	ERBB4	2	212293289	plus	GGGCTGGCCTTAATCATATTTTTTTATTATGTGTGTATAG
	gene_exon	ERBB4	2	212295544	minus	GCCTGAAGCTTAGGAGATTATTAAGCCTTGGTTCTACCAT
	gene_exon	ERBB4	2	212295631	minus	GGTGGGTATCTTTTTGAGAGCAATCTTGCTTGAAAATATA
	gene_exon	ERBB4	2	212295800	plus	CGTCTTTCTTCCAGGTACATCATTCCCTGAAAAATATCAA
	gene_exon	ERBB4	2	212295894	plus	GTTTCTTAGCCTTCAGTTGGAAGTGCCTAATTTTTTAAGT
	gene_exon	ERBB4	2	212426458	minus	ATACATAACAGAGAGGTACTTTTAGGTAAACTACAGATTA
	gene_exon	ERBB4	2	212426615	minus	CTTAACTGGTGTGTCCAGATAGCTAAGGTAAGTGCCTGTC
	gene_exon	ERBB4	2	212426717	plus	GCATAAGTTGAGTAACCAGCTGGATGGTTGGGCTCAGACA
	gene_exon	ERBB4	2	212426876	plus	GGATTGTACTAATGGTGCTGATGATTTTTAAAAATGTACT
	gene_exon	ERBB4	2	212483724	minus	TTTCTAAGACCAATTCACATTGTATTATACTTTTTAGATC
	gene_exon	ERBB4	2	212483877	minus	GTGGAGTTCATGGATGTAAGTACAGACACCCAGGCAATCA
	gene_exon	ERBB4	2	212483986	plus	AGGTACCCAAATACCCTTTGGGGAAAAAAATTTACATTAA
	gene_exon	ERBB4	2	212484134	plus	TCTGCAACTTTGTTGTCTGCTTTCATTATCTGAGGATGTT
	gene_exon	ERBB4	2	212488442	minus	TTATTGAATGAGCTGGGACGGATACAGTCTTGAGAGAAAA
	gene_exon	ERBB4	2	212488632	minus	AGGTGCTTTTGGAACGGTTTATAAAGTAAGTAAAAAACAA
	gene_exon	ERBB4	2	212488716	plus	ACGAAGTTGAGCTTGATTGGGTGCTGTGCCACTGGGAGTT
	gene_exon	ERBB4	2	212488894	plus	CTTGACAACCAATACCTTCGTAATATGCACCACTCACCAT
	gene_exon	ERBB4	2	212495018	minus	GTCCGTTAAACAAAGCTTGTGAAAAATCAGATTATGTTGT
	gene_exon	ERBB4	2	212495119	minus	GTTTGGGGATTTTCATCAGGTTTAGAAGGTTTAGATGATG
	gene_exon	ERBB4	2	212495278	plus	ATGAAGAGCCCACCAATTACTCCAGCTGCAATCAGGGGAG
	gene_exon	ERBB4	2	212495382	plus	GAAAAGAGCAGTTGTACAAGACATTATCCACATTTCACAA
	gene_exon	ERBB4	2	212522291	minus	TCCTTCTCAAGCCAACTTTCTTACTTCTTTTTCCTTCATT
	gene_exon	ERBB4	2	212522429	minus	CCATGTTTCCATTTTGTCGCTCAAATCCTTTCCTAGTTAT
	gene_exon	ERBB4	2	212522548	plus	TTACACCTGCAGGCAATTACAGAACAGAAAACATCATTCT
	gene_exon	ERBB4	2	212522687	plus	CCGATGCAGTCTTCAATACTTGAGCCTATGCACCTGCAGA
	gene_exon	ERBB4	2	212529923	minus	CCATTCTCATAGAACTCTACTAATCCTTATATTTAAAATG
	gene_exon	ERBB4	2	212530112	minus	GTGGAAAAATGTCCAGATGGCTTACAGGGGGCAAACAGTT
	gene_exon	ERBB4	2	212530177	plus	GAGCACTTTGTACAGTTGTCAGGACCCTGAAATGTGAAAA
	gene_exon	ERBB4	2	212530373	plus	CAGTGCAAAGAAGATCCATCAAGTTCAGTTTTGATATCCT
	gene_exon	ERBB4	2	212537744	minus	GCCATGGGGAAACATGTTTATCTGCCTACAAGAGGCTTAA
	gene_exon	ERBB4	2	212537885	minus	AAGATGGAAGATGGCCTCCTCACATGCCATGGACCGGTAA
	gene_exon	ERBB4	2	212538008	plus	AGGTGTAAGCAAACAAGCGTCAACTTAACAAATGAAGTAA
	gene_exon	ERBB4	2	212538145	plus	ATAAACTGCAGCCAGATGGCTCTCCCTGTCCTCCATTGAG
	gene_exon	ERBB4	2	212543774	minus	GAAGGATCTGCATAGAGTCTTGTAACCTCTATGATGGGTA
	gene_exon	ERBB4	2	212544038	plus	ATCCCATCGTCATGTCCCATCCTACCCACAACTTCTTCTA
	gene_exon	ERBB4	2	212566605	minus	CCCATTCTTCTTTGGACCAAACAATTAAAAATAACATCCG
	gene_exon	ERBB4	2	212566785	minus	ATCAGCGCAGGAAACATCTATATTACTGACAACAGCAACC
	gene_exon	ERBB4	2	212566863	plus	GTTGCTTGAGGATAAGCAAGGACAGGCCACTAAGGAGGGG
	gene_exon	ERBB4	2	212567055	plus	AAGTAATAATTTGACCTCCCAAAGTAAAATTTCCATTGCT
	gene_exon	ERBB4	2	212568642	minus	AATACCTCCGATGATGGTGTGAGGTATTACAGAATACATA
	gene_exon	ERBB4	2	212568817	minus	TGACCATTGGTGGAAGAGTACTCTATAGGTAAGTGGATAT
	gene_exon	ERBB4	2	212568897	plus	CCATGACTGTATGTTCAGGAAACCTACAAGTGAAGAGTAG
	gene_exon	ERBB4	2	212569078	plus	TCCAAGATTGAGTGTCCTACCCAATAAAACTGTATATGTT
	gene_exon	ERBB4	2	212569989	minus	TGCAACTGTTGCGCTATGAACAATATAATTTTTTTAAAAA
	gene_exon	ERBB4	2	212570249	plus	AATCTGTGCTAGATGTGGAGGAGGAATAATAGGTGTTTTG
	gene_exon	ERBB4	2	212576626	minus	CATTAATGCTCCTCACCAACAAAAGCAGGGGCCTGATTTC
	gene_exon	ERBB4	2	212576787	minus	ACTGTACCAAGATCAATGGGAATTTGATCTTTCTAGTCAC
	gene_exon	ERBB4	2	212576889	plus	ATGCCATCACAAGCTGTAGAAACAAGACTCAGAGTTAGGG
	gene_exon	ERBB4	2	212577063	plus	ACATTCACTACTGGTTCTGCTTTAAAAACTTGTCCCTGCA
	gene_exon	ERBB4	2	212578107	minus	CCCACACGCTTTCCATAATTTTGAACAGTTACTCAAAATA
	gene_exon	ERBB4	2	212578234	minus	CATTTGCCCAAAAGGTGAGTGGTAGCTCAGATTATTTAGT
	gene_exon	ERBB4	2	212578362	plus	CCACAAAGTTATCTGATTAAAAAAAAAAAAAAGGTAAAAT
	gene_exon	ERBB4	2	212578494	plus	TACCCTTAAACAACTCTTTGTTTAAATATCTCAACCTGAA
	gene_exon	ERBB4	2	212586965	minus	GTATAGATACTATTGCCCCCATTTTATAAATAAAGAAACT
	gene_exon	ERBB4	2	212587175	minus	CCCCAAACCTTTGTCTACAATCCAACCACCTTTCAACTGG
	gene_exon	ERBB4	2	212587217	plus	ACTGAGTAACACATGCTCCACTGTCATTGAAATTCATGCA
	gene_exon	ERBB4	2	212587453	plus	ATGGCTACTGATGCTCAAAGTGCTTAGCCTGTATCCAGTA
	gene_exon	ERBB4	2	212589621	minus	AAGTCATTCCCTCACTAGGTTGTCTACTGATTAACTAGAA
	gene_exon	ERBB4	2	212589719	minus	CCTTCCCTATTTGATTCAGGCATACTGAATCTTTGTCTTA
	gene_exon	ERBB4	2	212589881	plus	ATCTGCCGTCACATTGTTCTGCACACACCGTCCTTGTCAC
	gene_exon	ERBB4	2	212589988	plus	GAGTGACAATTTCTCACCCTGTCTTTGACTCAATTCAGCA
	gene_exon	ERBB4	2	212615224	minus	TATCACCTCCTTGTGGTTGATTTGCTTTGGGCCAAGAAAA
	gene_exon	ERBB4	2	212615300	minus	ACAGGTTTGATGTGGTCAAGGAATTTTAATGATTGGTCCA
	gene_exon	ERBB4	2	212615484	plus	GACTAGGAGTAACTCCTCAAAGGAAATACTCCTGCTCCTT
	gene_exon	ERBB4	2	212615561	plus	GCCCATAAAATGCCCACTTAAGTAGGAAAACCTGAATGTC
	gene_exon	ERBB4	2	212652583	minus	TATGGCAGAACAAATGGCTGATCAACCTTTTACTTCTAGC
	gene_exon	ERBB4	2	212652725	minus	ATGGTAGTTCAGGATGTAAGTAGAATTATTCTTTTTAATT
	gene_exon	ERBB4	2	212652850	plus	GTTCTGGTCTACATAGACTCCACCATTTAGGATTTCTGTA
	gene_exon	ERBB4	2	212652988	plus	GAGTCATGTTGCTAATAGCCAAGATATCTTTTAAAATATC
	gene_exon	ERBB4	2	212811979	minus	AAGCAATGATGCCCTGTGATGCCCTTGCTTTTCTTTATAG
	gene_exon	ERBB4	2	212812245	minus	CCTCTGGAGAATTTACGCATTATTCGTGGGACAAAACTTT
	gene_exon	ERBB4	2	212812250	plus	TTTGTCCCACGAATAATGCGTAAATTCTCCAGAGGCAGGT
	gene_exon	ERBB4	2	212812506	plus	ACAAAGGGTTAGAATCTCATTTGAAGTATAAGTTGTGTTT
	gene_exon	ERBB4	2	212989293	minus	AAACGCACCCAGGAAAAGAACAAGAGTAACAAAGCCATAA
	gene_exon	ERBB4	2	212989481	minus	AGATAACCAGCATTGAGCACAACCGGGACCTCTCCTTCCT
	gene_exon	ERBB4	2	212989549	plus	TTCATAGTACTTGCGCAAGGCTCGGTACTGCTGTTCCAGG
	gene_exon	ERBB4	2	212989749	plus	TTCGATCGTCATTAAGAGGCATAGACCCACGCACTGATGA
	gene_exon	ERBB4	2	213402995	minus	TCACCCCTCTTTCCATTTGAAACTTACCCTGTATGTGTGC
	gene_exon	ERBB4	2	213403256	plus	TTTTGGAAGTCTCAGATCCCGTGCTGACAATTACATGTCC
	tri- and tetranucleotide repeats	D2S1338	2	218879468	minus	ATGTAGGCATGAACACTGACAAGGGCCTCTGGGACTGGCA
	tri- and tetranucleotide repeats	D2S1338	2	218879731	plus	GCCAGTAGGAATTGCCATTTTCAGGGTTTTGCTGTCACTG
	mono- and dinucleotide repeats	SLC4A3	2	220493958	minus	CAGAGGTTTTCTCCTTCTTCCTCTTTCTCCTGGTGTGCCG
	mono- and dinucleotide repeats	SLC4A3	2	220494202	plus	AGGAGAGGAGTGCGTGTTGGGGGCCTGTGTGAGGCTGGGT
	mono- and dinucleotide repeats	SLC4A3	2	220502252	minus	TAACAAGGATGCCTTGTCACTCACCTGGCAGGTGACCTGA
	mono- and dinucleotide repeats	SLC4A3	2	220502501	plus	AAGTTCAGGAACAGCCGCTTCCTGGGGGGCAAGGTGCGTG
	gene_exon	VHL	3	10183321	minus	AAGGATCCTCCAGCACCGTAGGCCGTTGTAACGGAGGCGA
	gene_exon	VHL	3	10183560	minus	TACTCTTCGACGCCTGCCTCCTCCGCGCCTACCTCGGCCT
	gene_exon	VHL	3	10183593	plus	AAGAGTACGGCCCTGAAGAAGACGGCGGGGAGGAGTCGGG
	gene_exon	VHL	3	10183787	plus	CCCGTATGGCTCAACTTCGACGGCGAGCCGCAGCCCTACC
	gene_exon	VHL	3	10188157	minus	TATCGGGACAAGCAAAGGTTGTTAAAGAGCCACACCGGTG
	gene_exon	VHL	3	10188417	plus	TGTCAGGCACGTTATCCAATCTTTTTGTATCCTATTCTCT
	gene_exon	VHL	3	10191370	minus	AGAGGCTTTGCCAACAACTACCTGTACTACTGATGGATCT
	gene_exon	VHL	3	10191443	minus	TCAGAGTATACACTGGAAGGGCAAAAACCAAATCCTCAGT
	gene_exon	VHL	3	10191630	plus	ATCAACGGATGGGAGATTGAAGATTTCTGTTGAAACTTAC
	gene_exon	VHL	3	10191709	plus	GATCTAGATACAGGACTGGTTCCTTCCTTAGTTTCAAAGT
	gene_exon	RAF1	3	12625779	minus	CATTTGCAGTGCTGGTGTGTCCTGCTCCCTCCCCACATTC
	gene_exon	RAF1	3	12626022	minus	TATCAATGCTTGCACGCTGACCACGTCCCCGAGGCTGCCT
	gene_exon	RAF1	3	12626141	plus	CAATGGAAGACAGGATCTGAAACAAAGCCCAAGAATGCTC
	gene_exon	RAF1	3	12626148	minus	CTAATGAGAGCATTCTTGGGCTTTGTTTCAGATCCTGTCT
	gene_exon	RAF1	3	12626354	minus	GCTGACTGTGTGAAGAAAGTAAAGGAAGAGAGGCCTCTTT
	gene_exon	RAF1	3	12626374	plus	ACTTTCTTCACACAGTCAGCTACCAGCCTCTTCATTGCTT
	gene_exon	RAF1	3	12626390	minus	TATAAGAACTGCCCCAAAGCAATGAAGAGGCTGGTAGCTG
	gene_exon	RAF1	3	12626505	plus	TAATGGGGGGTGAATGAACAACAGATAATAACAAGTCCTA
	gene_exon	RAF1	3	12626601	minus	ACATCAACAACCGAGATCAGGTAAGTCTGTGCTGGTGCGA
	gene_exon	RAF1	3	12626714	plus	GAATGGGTTGTTATCCTGCATTCGGATCACCTCTGGGGCC
	gene_exon	RAF1	3	12626750	plus	GGCCTACATGTATCACCATATGACAAAAGTGCATTTATCA
	gene_exon	RAF1	3	12626946	minus	AGAGGAGTTAATAAGCTGGGTGACAGAAATGCTGGGTCTT
	gene_exon	RAF1	3	12626960	plus	CTGTCACCCAGCTTATTAACTCCTCTCCACACTAAGCTTC
	gene_exon	RAF1	3	12627207	minus	AACAGTAAAGTCACGCTGGAGTGGTTCTCAGCAGGTTGAA
	gene_exon	RAF1	3	12627305	plus	GCTTGTTAAGGACTCTGGTTTCAAAAGAATGGTCAGGTTA
	gene_exon	RAF1	3	12627563	plus	CATTTGCACATCTAGGTGCTGGGTCTCTGGCCTTGTGACC
	gene_exon	RAF1	3	12628963	minus	GTGCCAGGGGATATCTTTTTAAGGAAAGAGGCAGAGGACA
	gene_exon	RAF1	3	12629317	plus	AGCACAAACATGCTTACACCTTTTTTTTTTTTTTTTTGGA
	gene_exon	RAF1	3	12632105	minus	GAATGAGTTGTTCAGGTTCCAGCTGGGTGGGGTGGCTCAC
	gene_exon	RAF1	3	12632342	minus	TCTACAAACACCTGCATGTCCAGGAGACCAAGTTTCAGAT
	gene_exon	RAF1	3	12632456	plus	TTCACATGCCGTGTTTTGCTGGGGAGGGGAGGGGAAGAGA
	gene_exon	RAF1	3	12632700	plus	GCTTACAGAGAGGACATTCTCTTTCATCAATGTACACTCC
	gene_exon	RAF1	3	12633023	minus	CTTGAGAGCAAAGGGATGTTTCCTTTAGTTTATGTGGTTG
	gene_exon	RAF1	3	12633384	plus	CCAAAGAATCACATACCTACACAGATACGGCAAATTTCCA
	gene_exon	RAF1	3	12640919	minus	ATGTCAGGAGTACTTCTCCTTTAAACTGATTAAATACAGT
	gene_exon	RAF1	3	12641116	minus	GCTTTGGTGTGAAGTCAAGTTTCAGCCCAGGGGGCCAGGA
	gene_exon	RAF1	3	12641279	plus	TAGCTTGAATCTCTCTGTCCACGAGGCCTCTGAAACAAGT
	gene_exon	RAF1	3	12641449	minus	CAGTTTGCCAGTGCTATAACTAAAATGGTATTTCTCAAAA
	gene_exon	RAF1	3	12641481	plus	GCAAACTGTCTGATGCAAGTGTGCCAAAAATGACAGTAAC
	gene_exon	RAF1	3	12641588	minus	CTGCCAATTAGGGTTCAGTAAGAAAAACCTCGTTGGAAAT
	gene_exon	RAF1	3	12641724	minus	TGTCCAGTAGCCCCAACAATCTGAGCCCAACAGGCTGGTC
	gene_exon	RAF1	3	12641806	plus	CACAAGGATAAGCCAACAGAAGATACACCGCATAAAGAAA
	gene_exon	RAF1	3	12641950	plus	CACAAAAGATTTTCTCTGGGGGAGGGAAAAAAGAGGAGGA
	gene_exon	RAF1	3	12642084	plus	ATATCAGTGGCCAGTATCTCCAAGGCTGATTTTTCATTAA
	gene_exon	RAF1	3	12645441	minus	TTCAGACTGGCTGAATAGTCTGGTTAGTATATCATTCAAC
	gene_exon	RAF1	3	12645600	minus	TTGAGGTAATAGGGCACCTTGGGGGTGGTAATGTCAGTCA
	gene_exon	RAF1	3	12645807	plus	TTCCATGATTGGCACTTAGGCTTTCATACTGGTGAAGTCT
	gene_exon	RAF1	3	12645957	plus	GTCTAGGTGCTTTTGCATACAAAATTTGGAACAGGAAATA
	gene_exon	RAF1	3	12647539	minus	GCTTCTGTGGAACTTGATACTGGTGGTACAGAAAAGGTAG
	gene_exon	RAF1	3	12647895	plus	CTGAACTTTTCCCAGTCACATTTTCCTCAACTGTTTTACA
	gene_exon	RAF1	3	12650055	minus	GTGGCATTCATACTCCAGAATGAGCAGGTAGGAGTAGGAC
	gene_exon	RAF1	3	12650320	minus	TTTCGATGTCAGACTTGTGGCTACAAATTTCATGAGCACT
	gene_exon	RAF1	3	12650415	plus	TTCCGAGCCTACAACAAGAACACAGGTGTAAATTATGCTG
	gene_exon	RAF1	3	12650456	minus	GGCCAAGAAATGAAGTTGTCTTTTGTCATCTTTTATTTAT
	gene_exon	RAF1	3	12650670	plus	AATCTCTGTTATGCCTGGCAAAGCCCTCAACATGCCAGAA
	gene_exon	RAF1	3	12650721	minus	ATCATGTTCCCCTCACAACACACAACTTTGTAAGTTGCAG
	gene_exon	RAF1	3	12650808	plus	GTATTCCAATCTAAGCGTGCTTTTTTACTAGAAAGGATTT
	gene_exon	RAF1	3	12651072	plus	CCTATGTTGGAATCTAGGTCTGTTGAACTCCAAAGCCCAT
	gene_exon	RAF1	3	12653212	minus	ATACACGTTAAGCTGGGCCTGATGACCAATACCTGTAATT
	gene_exon	RAF1	3	12653425	minus	TCCACGAACACAAAGGGTAAGAGCTCAAAAGTCAATTGAC
	gene_exon	RAF1	3	12653568	plus	ACAAAGGACCACCTTTAGGACCAACACAGGCTGCAGCACC
	gene_exon	RAF1	3	12653786	plus	ATGGAGAGGAGTCCATGATATATTAATTGGGGGAAAATAT
	gene_exon	RAF1	3	12659745	minus	GTGCCACTTCATCCAAACAAATAGTACATTCTTATGGGTA
	gene_exon	RAF1	3	12660086	minus	AGTTCAGCAGTTTGGCTATCAGCGCCGGGCATCAGATGAT
	gene_exon	RAF1	3	12660106	plus	GATAGCCAAACTGCTGAACTATTGTAGGAGAGATGCAGCT
	gene_exon	RAF1	3	12660447	plus	AGATTTAGCAAGCAACTGCGGGGCACGGTGGCTCACGCCT
	gene_exon	TGFBR2	3	30648326	minus	GCTGCTCGTCATAGACCGAGCCCCCAGCGCAGCGGACGGC
	gene_exon	TGFBR2	3	30648480	plus	CCCAGCCCGGGCTCGGCGGGGCGCCGGGGGTCTTCCTGGG
	gene_exon	TGFBR2	3	30664641	minus	GGATAATTATATCCATCTCAGAGAGCTGTTTTTAAAATTA
	gene_exon	TGFBR2	3	30664776	plus	ATTAATTAATCTTTTCATCATTTTTCTATTTTTAGTCATG
	gene_exon	TGFBR2	3	30686189	minus	AGAAAGATATATTAAATGATTATCCAACTGCCAGGCAGCC
	gene_exon	TGFBR2	3	30686418	plus	CTTTTAAGAAGTTATTCTTTCTTTTCCCCTTTTTACATAA
	gene_exon	TGFBR2	3	30691712	minus	GAGATTCATTGGAAGCGAGGGGAGAGGGAGAGAGAGAAAG
	gene_exon	TGFBR2	3	30691963	plus	TTCTCTTAAGGGTGTGGGACCTGAGATCTGTGCCAATTTT
	gene_exon	TGFBR2	3	30713080	minus	AACAAAACAAGGAGAGAAGGAGTTGGATGTGGTAGGTAAG
	gene_exon	TGFBR2	3	30713940	plus	GCTAGTGCTAGATCCCCTTTACCTTGAGCCTGGCCTCACC
	gene_exon	TGFBR2	3	30715547	minus	AACAGACAGTGAGGCCCATCATTTAATTCCAGCTGCCTTT
	gene_exon	TGFBR2	3	30715749	plus	ACCAGCATCATTGTGTAGTGGTAAACTTGTCTTCAAAATA
	gene_exon	TGFBR2	3	30729826	minus	AGCCAGCAAACACAGGGTCACTGAGAATGGCATGTGCAGC
	gene_exon	TGFBR2	3	30730014	plus	AGTGTTTACAAAGGTCAGTAAGATTCAACCAAGTTGCCTC
	gene_exon	TGFBR2	3	30732862	minus	AAAGAGATCCAAAGGGCACCATGAGTTGGTGGGCTCCGCG
	gene_exon	TGFBR2	3	30733102	plus	GCAGGCTGGGCCATGTCCAAAGAGGCTGCCCCTCTCACCA
	mono- and dinucleotide repeats	nc-CMTM6	3	32522689	minus	TGCACAATCTTGTTGAGTGCCTATATAGAATACTAGATTT
	mono- and dinucleotide repeats	nc-CMTM6	3	32522937	plus	GCCCCCAAACAAAACACAAGTATAGTAATTATAAAATTTT
	gene_exon	MLH1	3	37034919	minus	ACGTTCTTCCTTCAGCTGTAGCTTACGCCATCCAGCCCCA
	gene_exon	MLH1	3	37034985	minus	AGCCAAGGAAACGTCTAGATGCTCAACGGAAGTGCCTTCA
	gene_exon	MLH1	3	37035179	plus	CACTTAAGGGCTACGACTTAACGGGCCGCGTCACTCAATG
	gene_exon	MLH1	3	37035245	plus	AGAGGCATGTACAGCGCATGCCCACAACGGCGGAGGCCGC
	gene_exon	MLH1	3	37037934	minus	AGGCTCATACACTGTATGAGTTTACATATTGTGTGAGAGA
	gene_exon	MLH1	3	37038008	minus	ATGAGCCAAGCAATGATAACAAACTCCAAATACAAACAAT
	gene_exon	MLH1	3	37038193	plus	GGATCAGGGTAAGTAAAACCTCAAAGTAGCAGGATGTTTG
	gene_exon	MLH1	3	37038276	plus	TAGGCTTTTGCAGATGGGATTTTTTCACTGAAAAATTCAA
	gene_exon	MLH1	3	37042359	minus	CCAAATCTCTTTGAATTCCCATTTTCTTGATTTAATCCAG
	gene_exon	MLH1	3	37042447	minus	CTAGTAGTGAACCTTTCACATACAATATCCAGATCTTCTT
	gene_exon	MLH1	3	37042638	plus	GGTTTGGTACCTTTTACTTGTTAAATGTATGCAAATCTGA
	gene_exon	MLH1	3	37042730	plus	CTATTTTACCTGCAGAGACCTCTGATATATGTTTCTTGAT
	gene_exon	MLH1	3	37045783	minus	GGGAAAGGTTATCTGAACTGCTGCTTCCATTTTGTATTAA
	gene_exon	MLH1	3	37046041	plus	GTCTCAACACCAGTGTTATCTTTTTTGGCAGAGATCTTGA
	gene_exon	MLH1	3	37048400	minus	GATACTAATCCCAAGGGGAAAAGAGAAAATCATATCAACA
	gene_exon	MLH1	3	37048662	plus	TGCACTAGTTAATGGAGGTCCCAAGATATCCTCTAAGCAA
	gene_exon	MLH1	3	37050125	minus	CCAGGGATAAGACAGCATTAACAGAAGAATTAAAGGACAT
	gene_exon	MLH1	3	37050310	minus	TAAAGCTTTTCTCCTCGTGGCTATGTTGTAAAAAAGGTCC
	gene_exon	MLH1	3	37050390	plus	TTGGCAGGTACAGTCCAAAATCTGGGAGTGGGTCTCTGAG
	gene_exon	MLH1	3	37050573	plus	GAGCAGTTGGTCTTTAGATCAATGAGAGCTCTTTTATGGC
	gene_exon	MLH1	3	37053229	minus	ACACACACTAGATGTCAGAGCCCCCTTTTAGTTAAATAAA
	gene_exon	MLH1	3	37053298	minus	CTAATGCCTGCATTGTGTACTGAATACCTGGAAAAGAAAA
	gene_exon	MLH1	3	37053500	minus	TTGGGTAGTGTCCTAACATCAGCTACTGTCTCTCCTTGCT
	gene_exon	MLH1	3	37053511	plus	ACAGTAGCTGATGTTAGGACACTACCCAATGCCTCAACCG
	gene_exon	MLH1	3	37053581	plus	CTGTTAGTCGGTATGTCGATAACCTATATAAAAAAATCTT
	gene_exon	MLH1	3	37053766	plus	CAACACTTTCTAGGTGTATGTAATCTCCTAGATTCTGTGG
	gene_exon	MLH1	3	37055809	minus	ACACAAGGTTCCTTCCCATAAACTAACTTTGTGAAATGAG
	gene_exon	MLH1	3	37055919	minus	AGGGTTTTATCCTCACATCCAATTTCTATCAGTTCTCTAT
	gene_exon	MLH1	3	37056074	plus	GAAACACCCACAGGGAATTTTATGGGACCATGGAAAAATT
	gene_exon	MLH1	3	37056190	plus	TTGTCCTAAGTCTGTGCTCAGCCCTCCCACATGTGCTCAT
	gene_exon	MLH1	3	37058823	minus	AGAAAGGTGCACCTTTACCTGTCGCCACTTTCCAGCCCAC
	mono- and dinucleotide repeats	MLH1	3	37058980	minus	GGAAGTTGATTCTACCAGACGATCTAAACAATAAAAAGAA
	gene_exon	MLH1	3	37059083	plus	TACCTCAGGTAATGTAGCACCAAACTCCTCAACCAAGACT
	mono- and dinucleotide repeats	MLH1	3	37059239	plus	AGGTACAAGGCACAGTTTTCCTTCATTTATTCACTAATTT
	gene_exon	MLH1	3	37061660	minus	ACACAGTGGTCAAAACCTCAGGATCGAGTCTGAGTGTGTT
	gene_exon	MLH1	3	37061736	minus	TTACCTTAGATAGTGGGAGGGGGAGAAAAAGCCCACATAT
	gene_exon	MLH1	3	37061925	plus	TCCAATTCCTCCAGGATGTACTTCACCCAGGTCAGGGCGC
	gene_exon	MLH1	3	37062012	plus	ACGTGAGAGCCCAGATTTTTGCCTGTTATTTAGGAACTTT
	gene_exon	MLH1	3	37066997	minus	CCCAAATGGAGCAGTACTAAGAAAGAAGCTAGTATGAGGT
	gene_exon	MLH1	3	37067111	minus	CCAGCAAGTCCTGGTAGCAAAGTCTGTATTAAAAAAAAAA
	gene_exon	MLH1	3	37067214	minus	GGAATCTGTACGAACCATCTGGTGGGCATAGACCTTATCA
	gene_exon	MLH1	3	37067262	plus	GAAGCTTGATGCATTTCTGCAGCCTCTGAGCAAACCCCTG
	gene_exon	MLH1	3	37067298	minus	CTTATCCTCTGTGACAATGGCCTGGGGCTGACTGGACAGG
	gene_exon	MLH1	3	37067372	plus	ATGAGGAGATGCTTGAACTCCCAGCCCCTGCTGAAGTGGC
	gene_exon	MLH1	3	37067473	plus	AGAGGACCTACTTCCAGCAACCCCAGGTATGGCCTTTTGG
	gene_exon	MLH1	3	37067572	plus	CATGAATCACTTGCATCTTCTCTCTGCCTGACTTGCCCTC
	gene_exon	MLH1	3	37070161	minus	TTTGGAGGAGCAAGCAACTTCTCTGTGCTGGTTCTACAGA
	gene_exon	MLH1	3	37070257	minus	AGAATCTTCCCGATGTCTCTTTCTGCAATGAAGAAAAGGA
	gene_exon	MLH1	3	37070419	plus	TGAGGGTACGTAAACGCTGTGGCCTGCCTGGGATGCATAG
	gene_exon	MLH1	3	37070516	plus	ACTACAGTTTTGCTGGGCAAGCTCCTCTTCCTTTACTAAC
	gene_exon	MLH1	3	37081509	minus	CCTGGTGAAAACGAACACAAATGAGGAATAAAATATAACT
	gene_exon	MLH1	3	37081666	minus	GGAGTGGTTATGCAACATCTCCCGGAGAACTGCAAAACAA
	gene_exon	MLH1	3	37081769	plus	AACACCACCAAGCTTAGGTAAATCAGCTGAGTGTGTGAAC
	gene_exon	MLH1	3	37081924	plus	CAAGTTCGACCATTTCCCATTTATTTGACTGTAGACAAGT
	gene_exon	MLH1	3	37083664	minus	AACCAGTTGGGACAAAATGGGAGAAGTAATCCCTGAAACA
	gene_exon	MLH1	3	37083738	minus	CTGGTAGAACAGTTCTTCACTGAAAATAAAAATGAAGTGA
	gene_exon	MLH1	3	37083925	plus	ACTTCTAAGGATAGTTGCTGTATTGTATGATTTGCATATG
	gene_exon	MLH1	3	37084001	plus	ATAGTCATTTGGTAGCCAACTTAAACAAATGTTTATTAAT
	gene_exon	MLH1	3	37088778	minus	CAACAGAGAAGATACGACAGACAAAAAGCCTGCTGAAAGG
	gene_exon	MLH1	3	37089038	plus	TGCTTGCCTTAGATAGTCCAGAGAGTGGCTGGACAGAGGA
	gene_exon	MLH1	3	37089878	minus	TGCTCCTATCTGCCACTCTGGGTGACCACGTTACTTGATT
	gene_exon	MLH1	3	37090184	plus	ATGATAAAGATGATAAGGGTGGGATAGCTGAAGGCCTGCT
	gene_exon	MLH1	3	37090247	minus	AGGCGTTAAAACTGTAAATGGGACTGCTGAATATTGCTGG
	gene_exon	MLH1	3	37090460	minus	CTGAGAGGGTCGACTCCTCAGATATGTACTGCTTCCGGAT
	gene_exon	MLH1	3	37090525	plus	ACTGGCACCCCAGGACTAGGACAGGACCTCATACAATCTT
	gene_exon	MLH1	3	37090663	plus	CATCTGCTGATGTAGAACATCATCTGCTGATGTAGAACAT
	gene_exon	MLH1	3	37091973	minus	CTTCCAGGAGTTTGGAATGGAGCCAGGCACTTCACTCTGG
	gene_exon	MLH1	3	37092234	plus	CCAACATAAGTGTTGGTAGCACTTAAGACTTATACTTGCC
	gene_exon	CTNNB1	3	41265414	minus	AGTCACTGGGATACCTGTTAAATGTCACTATTACACCCAC
	gene_exon	CTNNB1	3	41265674	plus	TTGTCAGGCTACCTTTTGCTCCATTTTCTGCTCACTCCTC
	gene_exon	CTNNB1	3	41265842	minus	AATGATAGCCAGGGTTAGCTCAGTGATGAAATACCTAATC
	gene_exon	CTNNB1	3	41265968	minus	CGAAACAGTATTAGCATTAGTAGATTGGAAATGTTACTTT
	gene_exon	CTNNB1	3	41266105	plus	AATCCATTCTGGTGCCACTACCACAGCTCCTTCTCTGAGT
	gene_exon	CTNNB1	3	41266156	minus	ATACAGGACTTGGGAGGTATCCACATCCTCTTCCTCAGGA
	gene_exon	CTNNB1	3	41266232	plus	GAACAAGTAGCTGGTAAGAGTATTATTTTTCATTGCCTTA
	gene_exon	CTNNB1	3	41266246	minus	ATTCTGACTTTCAGTAAGGCAATGAAAAATAATACTCTTA
	gene_exon	CTNNB1	3	41266410	plus	CTGTGGATAGTGAGTGTTGAATTAACCTTTTCCAGATATT
	gene_exon	CTNNB1	3	41266435	minus	CTCGAGTCATTGCATACTGTCCATCAATATCTGGAAAAGG
	gene_exon	CTNNB1	3	41266507	plus	ACATTAGATGAGGGCATGCAGATCCCATCTACACAGTTTG
	gene_exon	CTNNB1	3	41266507	minus	CAAACTGTGTAGATGGGATCTGCATGCCCTCATCTAATGT
	gene_exon	CTNNB1	3	41266662	minus	TACCTGGTCCTCGTCATTTAGCAGTTTTGTCAGTTCAGGG
	gene_exon	CTNNB1	3	41266696	plus	CAGGTAAGCAATGACATAGCTAGCTTTTTAGTCTGCTTTG
	gene_exon	CTNNB1	3	41266750	minus	CAAGTACTGGTATTGGGTAGACATTCTGAAACTACTCCCC
	gene_exon	CTNNB1	3	41266770	plus	CTACCCAATACCAGTACTTGAAAACTAACGATGTTTCTGA
	gene_exon	CTNNB1	3	41266919	plus	CTATTGTACGTACCATGCAGAATACAAATGATGTAGAAAC
	gene_exon	CTNNB1	3	41266964	minus	CGATGATGGGAAAGGTTATGCAAGGTCCCAGCGGTACAAC
	gene_exon	CTNNB1	3	41267008	plus	GGCTTACTGGCCATCTTTAAGTCTGGAGGCATTCCTGCCC
	gene_exon	CTNNB1	3	41267129	minus	ACAGAATCCACTGGTGAACTGGGAAGAAGAAAAAAGCCTC
	gene_exon	CTNNB1	3	41267205	minus	AGCTAAACGCACTGCCATTTTAGCTCCTTCTTGATGTAAT
	gene_exon	CTNNB1	3	41267224	plus	AAAATGGCAGTGCGTTTAGCTGGTGGGCTGCAGAAAATGG
	gene_exon	CTNNB1	3	41267389	plus	ATTGGACACCTCCAGTGTCATGTCATTCCATGCAGTGTTC
	gene_exon	CTNNB1	3	41267476	plus	CATGAATGGGTTGTGGGAATGGTTTCTGGATGACACCATT
	gene_exon	CTNNB1	3	41268556	minus	GCTTGCCATTGGACCTAAATGTATTCCTGGACCCCATCAC
	gene_exon	CTNNB1	3	41268699	minus	TTACTAAAGCTTGGGGTCCACCACTAGCCAGTATGATGAG
	gene_exon	CTNNB1	3	41268821	plus	TAAGCCGGCTATTGTAGAAGCTGGTAAGTATATGTATCTA
	gene_exon	CTNNB1	3	41268951	plus	TCCTATTCAGTTTGCAGCCAAGATTTACATTCAGAGTACC
	gene_exon	CTNNB1	3	41274712	minus	GAGGTGTCCTTCTGTATTTCCAGAGTTTACTTCCTTTCAC
	gene_exon	CTNNB1	3	41274814	minus	AGTCCTAAAGCTTGCATTCCACCTAGAAAATTAAAAAGGA
	gene_exon	CTNNB1	3	41274877	minus	GAAAGATTCCTGAGAGTCCAAAGACAGTTCTGAACAAGAC
	gene_exon	CTNNB1	3	41274969	plus	GAGTCAAGATGAGTATGTGCTTGTACTGACCATCTGTTTT
	gene_exon	CTNNB1	3	41275054	minus	GCACAGGTGACCACATTTATATCATCTGAACCCAGAAGCT
	gene_exon	CTNNB1	3	41275074	plus	ATAAATGTGGTCACCTGTGCAGCTGGAATTCTTTCTAACC
	gene_exon	CTNNB1	3	41275135	plus	ACAAGATGATGGTCTGCCAAGTGGGTGGTATAGAGGCTCT
	gene_exon	CTNNB1	3	41275207	minus	AGATGACGAAGAGCACAGATGGCAGGCTCAGTGATGTCTT
	gene_exon	CTNNB1	3	41275315	plus	TGGTTAAGCTCTTACACCCACCATCCCACTGGCCTCTGAT
	gene_exon	CTNNB1	3	41275456	minus	TATCGCAGCCATACTTCCTACTTACTAAGGAATACAATTC
	gene_exon	CTNNB1	3	41275471	plus	GTAAGTAGGAAGTATGGCTGCGATAGGGGTAAGATTCTGA
	gene_exon	CTNNB1	3	41275691	minus	CGAACAAGCAACTGAACTAGTCGTGGAATGGCACCCTGCT
	gene_exon	CTNNB1	3	41275718	plus	AGTTGCTTGTTCGTGCACATCAGGATACCCAGCGCCGTAC
	gene_exon	CTNNB1	3	41275953	plus	AAATAAGGCATAGTGTGGCCCCAGTGATATTTCCTTGGAC
	gene_exon	CTNNB1	3	41277025	minus	ATGTCACTGAAAAGAGGCCTCCTGGCAGCACTAATTCAAA
	gene_exon	CTNNB1	3	41277159	minus	GGTTAACAAACAGGGCATTCTCCTCTGTAAAGTTTGAGGA
	gene_exon	CTNNB1	3	41277289	plus	CCGAATTGTTATCAGAGGACTAAATACCATTCCATTGTTT
	gene_exon	CTNNB1	3	41277415	plus	AGGGACCATAATAGGGTTACCAACATTTAATTTTATGAAA
	gene_exon	CTNNB1	3	41277706	minus	AGAGGCATTCACACTGTAGTAAATAATATTCTCTGAATTT
	gene_exon	CTNNB1	3	41277842	minus	TGCAGCTACTCTTTGGATGTTTTCAATGGGAGAATAAAGC
	gene_exon	CTNNB1	3	41277966	plus	CTTCACTCTAGGAATGAAGGTGTGGGTAAGTAAAAAGGAA
	mono- and dinucleotide repeats	CTNNB1	3	41277985	minus	CATCTGCTAAAGGCTTTGGTTCCTTTTTACTTACCCACAC
	gene_exon	CTNNB1	3	41278046	minus	TATGTCGCTAAGAGACAAGGAGAAAAAGGCCCTTGAGGAA
	gene_exon	CTNNB1	3	41278093	plus	GCTGTTTTGTTCCGAATGTCTGAGGACAAGCCACAAGATT
	mono- and dinucleotide repeats	CTNNB1	3	41278247	plus	GTATGGCAGCTTGTTCTTTCCTCTCAAAACACTTAGTACA
	gene_exon	CTNNB1	3	41278306	plus	TTCCCTGGCTTGAGTATTTCTTCTTTATGCTGTCTAGCAA
	gene_exon	CTNNB1	3	41279326	minus	AGTTCTTCAAAACTCCACACCTCAAAGATACATTTTTTTT
	gene_exon	CTNNB1	3	41279484	minus	AGTCCAAGATCAGCAGTCTAGATAAACATGCACAAAGCAA
	gene_exon	CTNNB1	3	41279587	plus	CGATTAACTCCAGATCAAGCTAAAGTTCTAAAACTTTTAT
	gene_exon	CTNNB1	3	41279751	plus	CACACAATGAGTAGCAGTAGGATTACACCACCAACAAATA
	gene_exon	CTNNB1	3	41280458	minus	ACGCTTTCTAGCCTCTTCAACCTCCAGCTTTCTTTAGCCA
	gene_exon	CTNNB1	3	41280622	minus	CCATATCCACCAGAGTGAAAAGAACGATAGCTAGGATCTA
	gene_exon	CTNNB1	3	41280666	minus	CCATCTCATGTTCCATCATGGGGTCCATACCCAAGGCATC
	gene_exon	CTNNB1	3	41280721	plus	GTGCTGACTATCCAGTTGATGGGCTGCCAGATCTGGGGCA
	gene_exon	CTNNB1	3	41280885	plus	TACTCTGCCTACAGAACTTCAGAAAGACTTGGTTGGTAGG
	gene_exon	CTNNB1	3	41280926	plus	TGGGAGTGGTTTAGGCTATTTGTAAATCTGCCACAAAAAC
	tri- and tetranucleotide repeats	D3S1358	3	45582197	minus	GATAGATACATGCAAGCCTCTGTTGATTTCATGAGTATAA
	tri- and tetranucleotide repeats	D3S1358	3	45582541	plus	TGAGATTACAGCAGAGGCTTTTAAGTCAAAGCTTTCCCTG
	mono- and dinucleotide repeats	nc-GNL3	3	52728189	minus	AGACCTTGTAGACTGTTCACCTATATTGCAGGAAAATAAA
	mono- and dinucleotide repeats	nc-GNL3	3	52728528	plus	ACAGATCAGGCCACAGGTTACAAAATTAAAACCAACAGCA
	tri- and tetranucleotide repeats	D3S4529	3	85750945	minus	TTATACCAGTGAAAGAGGTTTGAATAGTGGCAATATATGC
	tri- and tetranucleotide repeats	D3S4529	3	85751212	plus	CAACTGATGATGGGAAAGTGTAATTCTTACCTTATGCTGT
	mono- and dinucleotide repeats	RG9MTD1	3	101283861	minus	GCTAGAGGATCTTCATCCTTACTGCTTGAGATTGTTGAAA
	mono- and dinucleotide repeats	RG9MTD1	3	101284119	plus	TGCTAGAAACCACTGAGGAAGATAAACAGAAAAACTTTCT
	mono- and dinucleotide repeats	ZBTB20	3	114057827	minus	GTGTCTGACGGATAAGTAGTATCTTTCTCTCTTTCTTATG
	mono- and dinucleotide repeats	ZBTB20	3	114058085	plus	AGCACTCGTAGGACTTCTCTCCCCGGTGGAGGCGCATGTG
	mono- and dinucleotide repeats	MBD4	3	129155439	minus	TGTTCAGCCAAAGACTCAGAACACAACGAGAAGTATGAGG
	mono- and dinucleotide repeats	MBD4	3	129155712	plus	GAACAAAACCTGAACAGCTCTTCCTACATCCTTTTTTAGT
	mono- and dinucleotide repeats	ASTE1	3	130732883	minus	TGAGGCCTCCAACATTGAATAAAACTCAGTTTGCATCAAA
	mono- and dinucleotide repeats	ASTE1	3	130733149	plus	GACATATGCTCAGGAGACTTTCTACAGAGGTCGATGCTAG
	mono- and dinucleotide repeats	PIK3CB	3	138382579	minus	TCTCACTACCTCTCGTTTCATATATAGTCTACTACATGTA
	mono- and dinucleotide repeats	PIK3CB	3	138382839	plus	GTAAATTCCTCAATGGCTCGGTCCAGGTCATCCCTGAACA
	mono- and dinucleotide repeats	PIK3CB	3	138413558	minus	AAGGAATAACTTGGGTGGGTTTGGGATGAGGGTGTCTCCT
	mono- and dinucleotide repeats	PIK3CB	3	138413822	plus	GCACCAAGATAGGTCAAAAGAAGGCAAAGCTCACTTTTAA
	mono- and dinucleotide repeats	ATR	3	142274561	minus	CAGTGCTCAGTATTGATTAGTTATAAATGGGATAACTGGT
	mono- and dinucleotide repeats	ATR	3	142274824	plus	TCAAGTTCCTACAGAAGAGGTCCACATGTCCGTGTTCAGA
	mono- and dinucleotide repeats	nc-KPNA4	3	160219020	minus	TTTACTTTACCTAGTATGCCTTTTTTTAGTTGCTTCTCAA
	mono- and dinucleotide repeats	nc-KPNA4	3	160219270	plus	GAATCAAGCTTGCATGCGTTCACATACAGCACCACAACCA
	tri- and tetranucleotide repeats	D3S3053	3	171750887	minus	TTCAGTGAGTTCAGCCCTCTCTTGCTATTTCAAGGGCTCT
	tri- and tetranucleotide repeats	D3S3053	3	171751147	plus	AAATCAGGTAAGAGGGTGTGTGTCTTGGTCCATTTGTGTC
	gene_exon	PIK3CA	3	178916523	minus	TGTATGGTTGTCCCAAAGCAGAAACCTAAATCAAAGAAGG
	gene_exon	PIK3CA	3	178916605	minus	ACAGTTCACCTGATGATGGTCGTGGAGGCATTGTTCTGAT
	gene_exon	PIK3CA	3	178916690	minus	TCACGGAGGCATTCTAAAGTCACTATCATTCCATTTGGTA
	gene_exon	PIK3CA	3	178916777	plus	AATACCCCCTCCATCAACTTCTTCAAGATGAATCTTCTTA
	gene_exon	PIK3CA	3	178916848	minus	GGTCACAAAGTCGTCTTGTTTCATCAAAAAATTCTTCCCT
	gene_exon	PIK3CA	3	178916868	plus	AACAAGACGACTTTGTGACCTTCGGCTTTTTCAACCCTTT
	gene_exon	PIK3CA	3	178916949	plus	CCTCAATCGAGAAATTGGTATGATACAATATCCTATTCTA
	gene_exon	PIK3CA	3	178917108	plus	TACTATCGAACTATGGAACTATTTTTAACACCTTGATATT
	gene_exon	PIK3CA	3	178917324	minus	GTACCGCTAGGTTAAAACAAATTTTTGATGAATGCATATA
	gene_exon	PIK3CA	3	178917455	minus	CATGCCGATAGCAAAACCTTTAATAAAATTACATAAAGAA
	gene_exon	PIK3CA	3	178917540	minus	CCACAGCTTCTTTACAAACGTTCAGAATATTTCTTCGGAA
	gene_exon	PIK3CA	3	178917579	plus	GATCTTAGGGACCTCAATTCACCTCATAGTAGAGCAATGT
	gene_exon	PIK3CA	3	178917719	plus	ACTATAGTGCAGTCTTCTACCTGTGTCTATATCTTTGTAT
	gene_exon	PIK3CA	3	178917805	plus	GGGACTGCTTATACTGACAAGATATAGTTGAGTGCTAAAT
	gene_exon	PIK3CA	3	178918883	minus	ATGTTTATATCTGAGCGGGCTGCCAGATCATTCCCAAATC
	mono- and dinucleotide repeats	PIK3CA	3	178919019	minus	GATGCAATCACCATCTCTCTTTCATTTTTCAAGGGAGAAA
	gene_exon	PIK3CA	3	178919146	plus	ATCAACCATGACTGTGTACCAGAACAAGTAATTGCTGAAG
	mono- and dinucleotide repeats	PIK3CA	3	178919279	plus	GTGGATGTGATGAATACTTCCTAGAAAAATATCCTCTGAG
	gene_exon	PIK3CA	3	178921172	minus	CCACATTTACTAGTAGTTCCTATAACATTTAAAATACTAA
	gene_exon	PIK3CA	3	178921283	minus	ATTAAGGGGGCGAGCCATTTCCTGTAAGGTTTTTCATTTT
	gene_exon	PIK3CA	3	178921415	minus	GGAAATGCGTCTGGAATAAGATGGCATTGTAAAACAGTCC
	gene_exon	PIK3CA	3	178921431	plus	CCATCTTATTCCAGACGCATTTCCACAGCTACACCATATA
	gene_exon	PIK3CA	3	178921537	plus	GTGCAACCTACGTGAATGTAAATATTCGAGACATTGATAA
	gene_exon	PIK3CA	3	178921675	plus	CAGATGGTTAGGAGAACATCCAAATCTCCGAATGTAAAAA
	gene_exon	PIK3CA	3	178922091	minus	CACCAAAATTAGTTGCTGCCTTCATCCACTAATAACAATG
	gene_exon	PIK3CA	3	178922354	plus	AGAGTACCTTGTTCCAATCCCAGGTAAGGAAGTATATAGA
	gene_exon	PIK3CA	3	178927268	minus	CACGAAGACAAAGATCAACCAAACGAAAAACAGGAAAGAG
	gene_exon	PIK3CA	3	178927391	minus	CGAGGAAGATCAGGAATGTATATATCATAATTCAGCCATT
	gene_exon	PIK3CA	3	178927529	plus	AACTCCTGATTATACCGCTGATTGAATTTTTTCACAAATT
	gene_exon	PIK3CA	3	178927647	plus	TGGGAGAGCTTCAGGAATTTATGATGAATATGTTTTGAGT
	gene_exon	PIK3CA	3	178927801	minus	TCAAGGTTTAAGCCCATTCTTTCCTTTTTCCCCATTTGAA
	gene_exon	PIK3CA	3	178927999	minus	CCAGATACTAGAGTGTCTGTGTAATCAAACAAGTTTATAT
	gene_exon	PIK3CA	3	178928061	plus	CCAGTACCTCATGGATTAGAAGATTTGCTGAACCCTATTG
	gene_exon	PIK3CA	3	178928068	minus	GTAACACCAATAGGGTTCAGCAAATCTTCTAATCCATGAG
	gene_exon	PIK3CA	3	178928197	minus	CTCTAAGCATGGAGTTTCCTAAGAGATGGAAGAAAAGCTA
	gene_exon	PIK3CA	3	178928259	plus	GTGTGGTAAAGTTCCCAGATATGTCAGTGATTGAAGAGCA
	gene_exon	PIK3CA	3	178928328	plus	GATTTAGCTATTCCCACGCAGGACTGGTAAGGCAAATCAC
	gene_exon	PIK3CA	3	178928457	plus	CTATGAACTCTAGGACCAATATTGCAATAGAATTAAGTTC
	gene_exon	PIK3CA	3	178935912	minus	TTCCCCTCTGGATTCACAGATGATTTACAGAAAAAGCAAA
	gene_exon	PIK3CA	3	178936174	plus	TAACTGAATTTGGCTGATCTCAGCATGTTTTTACCATACC
	gene_exon	PIK3CA	3	178936762	minus	TAGGCACAGTTATAATGGCAAAGAACACAAAAGGAAAATG
	gene_exon	PIK3CA	3	178937012	plus	CTACCCAAATTGCTTCTGTCTGTTAAATGGAATTCTAGAG
	gene_exon	PIK3CA	3	178937283	minus	GGGAAAGATAGTTGTGAATGAGCCATCTAAAACACTGCCT
	gene_exon	PIK3CA	3	178937380	minus	TCCAGAAGTTCCATAGCCTGTTCAGGTTTGATTGGAGGCC
	gene_exon	PIK3CA	3	178937433	plus	GATCCTATGGTTCGAGGTTTTGCTGTTCGGTGCTTGGAAA
	gene_exon	PIK3CA	3	178937678	plus	TTTCTTTAGATCGGCCATGCAGAAACTGACCCTGATTTGT
	gene_exon	PIK3CA	3	178937688	minus	TTCCAAAAAAACAAATCAGGGTCAGTTTCTGCATGGCCGA
	gene_exon	PIK3CA	3	178937966	plus	AGTATTTTGTACCAGTGATGAGCTTCTCAACTTTTGCTCT
	gene_exon	PIK3CA	3	178938922	minus	AACTAGAGTCACACACCTTTTGTGTTTCATCCTTCTTCTC
	gene_exon	PIK3CA	3	178938946	plus	GTGTGTGACTCTAGTTTGTGTTTGAGACTCTTTTCACTGC
	gene_exon	PIK3CA	3	178941718	minus	TACATCCTAGACTGCTGCTTTCTAATTAAGAGGGTTTCTA
	gene_exon	PIK3CA	3	178941873	minus	AAATCTGGTCGCCTCATTTGCTCAACTAAAAACTTCATCT
	gene_exon	PIK3CA	3	178941976	plus	GTACTTTCTTGGGGGTTTCATTGATATATTTAAATAAATA
	gene_exon	PIK3CA	3	178942133	plus	GTTCAGTACTGCCTTTATTCAGAATGAGTTTTTACTACTT
	gene_exon	PIK3CA	3	178942310	minus	GGAATCCATTCCTAAAGAGTATAAAAAAAACTAAAAGTTT
	gene_exon	PIK3CA	3	178942478	minus	GCAGAGGACATAATTCGACACTCTTCAAGCCTTTAAAATA
	gene_exon	PIK3CA	3	178942562	plus	CAGAGTTACTGTTTCAGAACAATGAGATCATCTTTAAAAA
	gene_exon	PIK3CA	3	178942742	plus	ATCAGATGTCTTGACCTTTGAAATATGCATGTATAATCAA
	gene_exon	PIK3CA	3	178943548	minus	ATGAGTGTATATGTCCACTCAAAGCCTTTACATAGCTTTA
	gene_exon	PIK3CA	3	178943652	minus	CGCCATCACATGGTTTTCAAATGAAAAACAAATACAGCTA
	gene_exon	PIK3CA	3	178943810	plus	ATCAAGGTCTTGATCTTCGGTAGGTAACCAGTAAGGCAAC
	gene_exon	PIK3CA	3	178943907	plus	GAGGCATATGTCTAAAAAGAAATGTATGCAGTAATTATCA
	gene_exon	PIK3CA	3	178946923	minus	TCATGCATGACCTTTACTGCCTTTCCCCAATTTTAATTTT
	gene_exon	PIK3CA	3	178947050	minus	CCGATTGACAGACAACCATAAGGTAACATTCTGAAAGAGG
	gene_exon	PIK3CA	3	178947190	plus	ACACTACATCAGTGGCTCAAAGACAAGAACAAAGGAGAAA
	gene_exon	PIK3CA	3	178947304	plus	CCTCTGAGTTAGAACAGAGAAAACAATTGTACTTTCTATG
	gene_exon	PIK3CA	3	178947580	minus	GGAAATTTCCAGATGTTCCCTGACCAAAGCATAATTCTTC
	gene_exon	PIK3CA	3	178947808	minus	TAGCTACACAGTATCCAGCACATGAACGTGTAAACAGGTC
	gene_exon	PIK3CA	3	178947811	minus	AGGTAGCTACACAGTATCCAGCACATGAACGTGTAAACAG
	gene_exon	PIK3CA	3	178947855	plus	TTTGGGAATTGGAGATCGTCACAATAGTAACATCATGGTG
	gene_exon	PIK3CA	3	178948068	plus	ATAAACGAGAACGTGTGCCATTTGTTTTGACACAGGATTT
	gene_exon	PIK3CA	3	178948071	plus	AACGAGAACGTGTGCCATTTGTTTTGACACAGGATTTCTT
	gene_exon	PIK3CA	3	178951755	minus	GGCTTTCGTAGACAAAGCTATAAAAAAATAGCATTCCTCT
	gene_exon	PIK3CA	3	178951824	minus	GTTTGGTCAGTTTGGAGCAAATGATGTTAATACCTTCAGG
	gene_exon	PIK3CA	3	178951950	minus	GATTGTAGTTCTGGCATTCCAGAGCCAAGCATCATTGAGA
	gene_exon	PIK3CA	3	178952010	plus	TTCGAAAGACCCTAGCCTTAGATAAAACTGAGCAAGAGGC
	gene_exon	PIK3CA	3	178952090	plus	GGTGGCTGGACAACAAAAATGGATTGGATCTTCCACACAA
	gene_exon	PIK3CA	3	178952217	plus	AGGCAAAGACCGATTGCATAGGAATTGCACAATCCATGAA
	gene_exon	PIK3CA	3	178957658	minus	CTCAATATAGTAACACATGCATCTTGCTGTGTCAAATGCT
	gene_exon	PIK3CA	3	178957884	plus	TTTTGTGTCCAAACAATCCTTAGTGTACTACATAAGCAAA
	gene_exon	PIK3CA	3	178960692	minus	CATTATGAGGAGGAGCAAAGGAAGAGCAGAGAAATCTTAA
	mono- and dinucleotide repeats	nc-NDUFB5	3	179343813	minus	ACGCTCATCCACCATTGGTAGGAATGTACAGTAGTACAAC
	mono- and dinucleotide repeats	nc-NDUFB5	3	179344069	plus	AATTGGGGTCACCCAGTCTGGAGGTGATCTGGGCTTCCAC
	mono- and dinucleotide repeats	ABCC5	3	183665146	minus	GGCTGATGATCGTTCTTATGCACGGGCAGATTCCCCCAGC
	mono- and dinucleotide repeats	ABCC5	3	183665409	plus	TTCTAACTGAGAGAATGCCCTGGAAACTCCAGGAGGGTAT
	gene_exon	FGFR3	4	1795511	minus	GAGGAAGGCAGCTCGTTAGAGGGGCGGACAGGGACGAAAG
	gene_exon	FGFR3	4	1795883	plus	GTTAGAGCCCGGATTCCGCTGCCTCCTTGCCGGAGAGCGC
	gene_exon	FGFR3	4	1800895	minus	CACCGTTTACAGACACAGCAGTGGAAGCCTCGGCGGCCCT
	gene_exon	FGFR3	4	1800948	minus	GGGACTTCTGTGGGGAAGATGGGCAACCATGAGGCAGGCA
	gene_exon	FGFR3	4	1801157	plus	GTGCTGAATGCCTCCCACGAGGACTCCGGGGCCTACAGCT
	gene_exon	FGFR3	4	1801224	plus	TGTGCCACTTCAGTGTGCGGGTGACAGGTGAGCTCTGGGG
	gene_exon	FGFR3	4	1801349	minus	ATTTGGGCAGCACTTCCTGGGGGTGCCCTCCTCTCCACCA
	gene_exon	FGFR3	4	1801439	minus	AGCGTCTGCAAGGCAGAGATGGCCGCAACCAATGCCCAAC
	gene_exon	FGFR3	4	1801622	plus	GGACTAAGGCCCCGGAACAACCTCCCTGGGGTCACCCCGA
	gene_exon	FGFR3	4	1801703	plus	ACATGGCTCTAGATGCCCCACCCTGGTGGCAGGGCTGGGG
	gene_exon	FGFR3	4	1802956	minus	TCAGTTTCCCGTCCTGTGTAGGAAGAGGGCGGGATGAGGT
	gene_exon	FGFR3	4	1803097	minus	AGCTTCTTGTCCATCCGCTCGGGCCGTGTCCAGTAAGGGG
	gene_exon	FGFR3	4	1803193	minus	AACTCCCTGCCGTTCTTCAGCCAGGAGATGGAGGGAGTGG
	gene_exon	FGFR3	4	1803214	plus	TGAAGAACGGCAGGGAGTTCCGCGGCGAGCACCGCATTGG
	gene_exon	FGFR3	4	1803365	plus	AGCCTGGTCATGGAAAGCGTGGTGCCCTCGGACCGCGGCA
	gene_exon	FGFR3	4	1803393	minus	AACTTGTTCTCCACGACGCAGGTGTAGTTGCCGCGGTCCG
	gene_exon	FGFR3	4	1803449	plus	ACGTACACGCTGGACGTGCTGGGTGAGGGCCCTGGGGCGG
	gene_exon	FGFR3	4	1803628	minus	TGTGCGTCACTGTACACCTTGCAGTGGAACTCCACGTCGC
	gene_exon	FGFR3	4	1803648	plus	AAGGTGTACAGTGACGCACAGCCCCACATCCAGTGGCTCA
	gene_exon	FGFR3	4	1803884	plus	GCTTGTGGGGCCAAGTCTCAGCCACCCCACACCTCAGGGC
	gene_exon	FGFR3	4	1804460	minus	ACTTCACGGTGGCTGTGGTTTCACAGGATGCACGTCTCTG
	gene_exon	FGFR3	4	1804722	plus	TGTCGAGCCACCAATTTCATAGGCGTGGCCGAGAAGGCCT
	gene_exon	FGFR3	4	1805267	minus	TCCTCAGCCACCGCCAACTTGGTCACCGCCACGCGGCTGA
	gene_exon	FGFR3	4	1805375	minus	AAAGAGAGAGCAGAGCGATAGGCGAGCGCCAGCACCGCCC
	gene_exon	FGFR3	4	1805526	plus	GTTTTCTCATCACTCTGCGTGGCTGGTGGTGCTGCCAGGT
	gene_exon	FGFR3	4	1805643	plus	ACGGGAATCCTGTGACTTACGGCCGTCCCGCTTCTTGAGC
	gene_exon	FGFR3	4	1805873	minus	AGTCAGTAACGCCAGTGAGTCTAGAGGGCCAGACCCTGGA
	mono- and dinucleotide repeats	FGFR3	4	1806016	minus	TGCAAAGACATGGGCGTTGAGGCCTGGCCTGGCCCCCCCC
	gene_exon	FGFR3	4	1806111	minus	ACCACCAGGATGAACAGGAAGAAGCCCACCCCGTAGCTGA
	gene_exon	FGFR3	4	1806135	plus	TGTTCATCCTGGTGGTGGCGGCTGTGACGCTCTGCCGCCT
	mono- and dinucleotide repeats	FGFR3	4	1806257	plus	AGTAGATACCAGGTTCTGAGCTGCCTGCCCGCCAGGCCTC
	gene_exon	FGFR3	4	1806382	minus	ATGTTTCGTGCCCCAAAGTACCCTAGGCTCTACATGGTGA
	gene_exon	FGFR3	4	1806388	plus	TGTAGAGCCTAGGGTACTTTGGGGCACGAAACATTCTAAA
	gene_exon	FGFR3	4	1806564	minus	ATGCGCACCAGTGGTGTGTTGGAGCTCATGGACGCGTTGG
	gene_exon	FGFR3	4	1806641	plus	AATGTCTCCGAGCTCGAGCTGCCTGCCGACCCCAAATGGG
	gene_exon	FGFR3	4	1806823	plus	GGTTCTGTGGAGATGCTCCTGGGACGGGTGTATGGCAGGG
	gene_exon	FGFR3	4	1806911	minus	CTACAGCCTGCTCGTAAGGACGAAGAGTGTCACCCACAGC
	gene_exon	FGFR3	4	1807024	minus	GGACCATGAGTGTGCAAACTCGCCCACTCTCAGCCCACCA
	gene_exon	FGFR3	4	1807093	minus	ATGACCACCTGGCCGAAGCAGCCCTCCCCAAGGGGCTTGC
	gene_exon	FGFR3	4	1807175	plus	TGTCACCGTAGCCGTGAAGATGCTGAAAGGTGAGGAGGGG
	gene_exon	FGFR3	4	1807282	plus	ACAGACGATGCCACTGACAAGGACCTGTCGGACCTGGTGT
	gene_exon	FGFR3	4	1807289	minus	ATCTCAGACACCAGGTCCGACAGGTCCTTGTCAGTGGCAT
	gene_exon	FGFR3	4	1807346	plus	TCGGGAAACACAAAAACATCATCAACCTGCTGGGCGCCTG
	gene_exon	FGFR3	4	1807560	plus	TACTCCTTCGACACCTGCAAGCCGCCCGAGGAGCAGCTCA
	gene_exon	FGFR3	4	1807574	minus	CAGGTCCTTGAAGGTGAGCTGCTCCTCGGGCGGCTTGCAG
	gene_exon	FGFR3	4	1807620	minus	AGGCCAAGTACTCCATGCCCCGGGCCACCTGGTAGGCACA
	gene_exon	FGFR3	4	1807804	minus	TGCGATCTTCATCACGTTGTCCTCGGTCACCAGCACATTG
	gene_exon	FGFR3	4	1807830	plus	TGATGAAGATCGCAGACTTCGGGCTGGCCCGGGACGTGCA
	gene_exon	FGFR3	4	1807866	minus	CTCACGTTGGTCGTCTTCTTGTAGTAGTCGAGGTTGTGCA
	gene_exon	FGFR3	4	1807876	plus	CGACTACTACAAGAAGACGACCAACGTGAGCCCGGCCCTG
	gene_exon	FGFR3	4	1808056	plus	TACGTGTCCTGCAGAGCTCAGGCTTCAGGGGTGGAGGCGG
	gene_exon	FGFR3	4	1808133	minus	AGGGGTAGAAACCACACCCAGGAGCTCCAGGGCACAGGCC
	gene_exon	FGFR3	4	1808149	plus	CTCCTGGGTGTGGTTTCTACCCCTCCCTGGGGGCAGCAGC
	gene_exon	FGFR3	4	1808242	minus	AAGGACCAGCTGCAGGGGAAGGTGAGGTCAGGCTGTCCTG
	gene_exon	FGFR3	4	1808377	minus	ACTCACAGGTCGTGTGTGCAGTTGGCGGGCTTGTCCATGC
	gene_exon	FGFR3	4	1808393	plus	CAACTGCACACACGACCTGTGAGTGGCATCCCTGGCCCTC
	gene_exon	FGFR3	4	1808494	plus	TCAGGCTGTTCCCGAATAAGGCGGGAAGCGGCGGGGCTCA
	gene_exon	FGFR3	4	1808536	minus	ACTCCCGCATGATCATGTACCTGCGGGCAGGGCGCTCAGG
	gene_exon	FGFR3	4	1808637	plus	TGTCCTTACCGTGACGTCCACCGACGTGAGTGCTGGCTCT
	gene_exon	FGFR3	4	1808761	minus	TCTTCGCACAGCCACCTCTGTGCCCAGGCTGTGCCCCAGA
	gene_exon	FGFR3	4	1808781	plus	CAGAGGTGGCTGTGCGAAGAGGGGCTCGGTGGCACAGCGC
	gene_exon	FGFR3	4	1808902	minus	GTGGGCAAACACGGAGTCGTCCCCTGAGGAGCTGGAGCTG
	gene_exon	FGFR3	4	1809006	plus	AACAATGTGAGGGGTCCCTAGCAGCCCACCCTGCTGCTGG
	gene_exon	FGFR3	4	1809162	plus	CTGTGTGCGTGCGCATCTTGCCTCCAGGTGCAGAGGTACC
	mono- and dinucleotide repeats	C4orf6	4	5526927	minus	TTAGATTTGAGGTAGGAGGCTGGCAGGGCTTGTTTTCTGG
	mono- and dinucleotide repeats	C4orf6	4	5527186	plus	TGGACACTATGGACGGAAATCCAGGAGAGCTGACCTTGGT
	tri- and tetranucleotide repeats	D4S2408	4	31304314	minus	CACTTACCCTATGGAAATGAATCATAGTGCACTTGAACAT
	tri- and tetranucleotide repeats	D4S2408	4	31304590	plus	GTGTCTTAATATATGCCAAGCACTCTTCTAAGATTATCAT
	mono- and dinucleotide repeats	nc-APBB2	4	41034367	minus	CTACATACAATGTGGTGTGGGATTTAATCCCTAGCCTCAC
	mono- and dinucleotide repeats	nc-APBB2	4	41034627	plus	CAGGCTGTAATGTACAATGCTAGATGGTAAAATTTGACAG
	gene_exon	PDGFRA	4	55124779	minus	TTAGTCAAACATGTCCCAGGTTAAAATTCAAGGTTCAAAC
	gene_exon	PDGFRA	4	55125043	plus	GTGCTGCATGGGTTTATTACCAGTACTCTGCATACACAGT
	gene_exon	PDGFRA	4	55127114	minus	CACAAAAATCCGTTAGCCTGGATGCCCATGAAAGCTCCCC
	gene_exon	PDGFRA	4	55127307	minus	AAGGATGAATTCAGCTGCACAACCTTTTCATTTTCATTTG
	gene_exon	PDGFRA	4	55127385	plus	AGTACCCCATGTCTGAAGAAGAGAGCTCCGATGTGGAAAT
	gene_exon	PDGFRA	4	55127421	minus	GTCACAAAAAGGCCGCTGTTGTTTTCTTCATTTCTGATTT
	gene_exon	PDGFRA	4	55127567	plus	ATCTATGTGCCAGGTGAGTTGGCTGGGTCTCCAGGACCAA
	gene_exon	PDGFRA	4	55127681	plus	GCGGGAAGTTTGAAAAATGTAAGCGAACACACACAAAAAT
	gene_exon	PDGFRA	4	55129658	minus	CCCACTGGCATTAGTTATCATGACAGCTACAAAGTGATTT
	gene_exon	PDGFRA	4	55129803	minus	CATCTGGGTCTGTGGTTTAAAAAAGAATGAAGACTCTATT
	gene_exon	PDGFRA	4	55129909	plus	TACCTTGTCGCACAACTGATCCCGAGACTCCTGTAACCTT
	gene_exon	PDGFRA	4	55129971	minus	AGGTCCCATTAAAGCCCTGTCTGCTGTCGTAGGAGGCAGG
	gene_exon	PDGFRA	4	55130060	plus	CCAGACCATCCCATTTAATGTTTATGCTTTAAAAGGTACT
	gene_exon	PDGFRA	4	55130229	plus	GCTAATACAATGTCTGTGGCTATAATAATAAGCTTAAAAT
	gene_exon	PDGFRA	4	55130905	minus	TCTCACAAGGCTTGATTGTGAGATGGTGTACAACAATTAG
	gene_exon	PDGFRA	4	55131109	minus	TCGTTTCCCCTGACTTATACACGGTTTTAAGAGCTTCCAT
	gene_exon	PDGFRA	4	55131171	plus	TAACAATGAGGTGGTTGACCTTCAATGGACTTACCCTGGA
	gene_exon	PDGFRA	4	55131369	plus	CCTTTAGGACTCCTTGATCAATGGGAGAGTTTGAAATGAT
	gene_exon	PDGFRA	4	55133292	minus	GATGGTAGGGATGTTGACAAGGTGGGAGGCTACACATGTG
	gene_exon	PDGFRA	4	55133529	minus	GCACATTCGTAATCTCCACTGTCTTTCACCGTGGCCTCGG
	gene_exon	PDGFRA	4	55133549	plus	AGTGGAGATTACGAATGTGCTGCCCGCCAGGCTACCAGGG
	gene_exon	PDGFRA	4	55133602	minus	AAAGCGGAATGTACCATGGACAGAAATAGTGACTTTCTTC
	gene_exon	PDGFRA	4	55133713	minus	CTGAAGGTGGGTTTGATTTCAATGAAACCTTTCTCTGTAC
	gene_exon	PDGFRA	4	55133787	plus	CATTTTGTTGTAGAGGTGCGGGCCTACCCACCTCCCAGGA
	gene_exon	PDGFRA	4	55133862	plus	AATCTCACTGAGATCACCACTGATGTGGAAAAGATTCAGG
	gene_exon	PDGFRA	4	55133973	plus	TGTGTGTCTTACAACCCAGACCCAAAGTCAGTCTAGAAAA
	gene_exon	PDGFRA	4	55136595	minus	CACTGAAGGTCTGGATCATACACACAATTCTTACAAGAGA
	gene_exon	PDGFRA	4	55136802	minus	TCTTCTTCCTTAGCACGGATCAGCTTTAATTTGCTTCGAT
	gene_exon	PDGFRA	4	55136876	plus	GATGCTGTGAAGAGCTATACTTTTGAACTGTTAACTCAAG
	gene_exon	PDGFRA	4	55137062	plus	CTGCTGGACTCATGAATTCAGGTATTTCTGGGAGGTTCTG
	gene_exon	PDGFRA	4	55138444	minus	TCACAACTCATCTACATGGCATTCAAAACACTCCGGAGGG
	gene_exon	PDGFRA	4	55138546	minus	ACCAAGTCCAGAATGGATGAAGGAACTGCAAGAGGCAGAA
	gene_exon	PDGFRA	4	55138704	plus	TGTCTTCTTCTTTCGTGGTCAGAATATTTCTCCCTTGACA
	gene_exon	PDGFRA	4	55138806	plus	CAGGGTGTGTATCTTTTGTCATGAATAGCTGTGAGAAGAA
	gene_exon	PDGFRA	4	55139591	minus	TCTAAGATGGCAAGGAGTTGGGACCTTGTCTGCATTTCGG
	gene_exon	PDGFRA	4	55139697	minus	GCCAAAATAGTCCAGGAAGTTTCATTATTACATCTAGAGA
	gene_exon	PDGFRA	4	55139844	plus	TGGCTAAGAATCTCCTTGGAGCTGAGAACCGAGAGCTGAA
	gene_exon	PDGFRA	4	55139961	plus	GAATCCCAGATAGGGGTTATATAGAAATGAAGGTCCCAAG
	gene_exon	PDGFRA	4	55140510	minus	GTACCATCTCTCAAACCATCTACACCCAGGAAACTACATC
	gene_exon	PDGFRA	4	55140651	minus	ACAAGAGAGAGAGGCACAATGAAAAGTTTCCTGGCAGACA
	gene_exon	PDGFRA	4	55140771	plus	CCTGGTTGTCATTTGGAAACAGGTAGATATTTTCTCATAA
	gene_exon	PDGFRA	4	55140882	minus	AGTAGAGTCCAACAACGTTCACTCCACATGTAATTGCTGA
	gene_exon	PDGFRA	4	55140904	plus	ACGTTGTTGGACTCTACTGTGTCCAGTCACTGTGCTGCTT
	gene_exon	PDGFRA	4	55140942	minus	GTGAATTACCAAAGTCCCAGTGCACCAGAGCTTCACTGAA
	gene_exon	PDGFRA	4	55141142	plus	TAAGTTCCATGGGGTAACCTCCCAAGACTCCCTTTTCCCT
	gene_exon	PDGFRA	4	55141202	plus	ATAGGCCTTGGCAGAATAGAGATCTGAGCTTGTGCTTAGT
	gene_exon	PDGFRA	4	55143385	minus	CTCCAAGTCATCGTGTCAAAAAAGGAATTGAGCCCACAGG
	gene_exon	PDGFRA	4	55143577	minus	GCTTAATCCATAGGCTGTTCCTTCAACCACCTTCCCAAAC
	gene_exon	PDGFRA	4	55143641	plus	GCAGTGAAGATGCTAAAACGTAAGTGCTCCTTCCTGGGGA
	gene_exon	PDGFRA	4	55143833	plus	GCTGCCTGTATGTTGGAAAATTAAGAGCTTGTTATTTCCA
	gene_exon	PDGFRA	4	55143884	minus	GGCCTCAGTGCTAATAACTAATTCCTGGTCTTTCTAGTAA
	gene_exon	PDGFRA	4	55144048	minus	TGTTTTTCACTGGATCTGGCCGTGGCTGTTGAAAGAATAA
	gene_exon	PDGFRA	4	55144140	plus	ATTGTAAACTTGCTGGGAGCCTGCACCAAGTCAGGTGGGC
	gene_exon	PDGFRA	4	55144308	plus	GGTCCCTTGAATTGATGGAAGCTCATTGGTTTTTGAGCAA
	gene_exon	PDGFRA	4	55144434	minus	ATGAATTGTCCTGCAGACCATATGGCACAGAAAAAAATAA
	gene_exon	PDGFRA	4	55144482	minus	GACAAAAGCCGTTAGGAGATGGGTATGAAAATGAAGAACA
	gene_exon	PDGFRA	4	55144694	plus	GAGAGATGTTGCTGTCTATCATTATCTTACAGGCATCACA
	gene_exon	PDGFRA	4	55144742	plus	GACCCATGTCCTGATAGATATCATGTCTGCAGATTCAGTG
	gene_exon	PDGFRA	4	55146399	minus	AGTGGTCATTCCACTTTCAGTAGATGATGATTATGTGCCA
	gene_exon	PDGFRA	4	55146529	minus	TTTCTAGCATGGGGACATACTGTGTAGTATCAGCCTGCTT
	gene_exon	PDGFRA	4	55146659	plus	TCTATACTCACTCTGGGTGTTGGGACTTTCCAGTGGTTTA
	gene_exon	PDGFRA	4	55146785	plus	ACAACCAGTTCTGTGACATGTTTCCAGGTTTGTGGCCTGT
	gene_exon	PDGFRA	4	55151455	minus	GAAATCATCAGGTTGCAGAGGCATGCCCAAAGAACACATC
	gene_exon	PDGFRA	4	55151457	minus	AGGAAATCATCAGGTTGCAGAGGCATGCCCAAAGAACACA
	gene_exon	PDGFRA	4	55151713	plus	GAGATGCTAGGAGATAGATGTTGGAAAGGCCATTAATAAC
	gene_exon	PDGFRA	4	55151717	plus	TGCTAGGAGATAGATGTTGGAAAGGCCATTAATAACAGGG
	gene_exon	PDGFRA	4	55151863	minus	TGGATATAAAGGGCTGGCCTTCTCCCAGGTTCTCACTCCA
	gene_exon	PDGFRA	4	55151935	minus	AGCCATCTGTAGCTGAATAGCATCACCCCTGCAAGACTGG
	gene_exon	PDGFRA	4	55152114	plus	ATGTGTCGAAAGGCAGTGTACGTCCTCACTTCCCTCACTG
	gene_exon	PDGFRA	4	55152195	plus	GTTGCTTCTAGAGATTCGGTGCCTGTTTTTTAAAACATCA
	gene_exon	PDGFRA	4	55153460	minus	TGTGCTAATTATCTTGTCCCATTTGAGTGTCTTTTACATG
	gene_exon	PDGFRA	4	55153542	minus	GAGACAGTTAAACCCATGTCTACTCACTGATGATCCACAG
	gene_exon	PDGFRA	4	55153720	plus	ACATTGCTGCTTATTTGGGCTGTTCTGAAACACCACTGGA
	gene_exon	PDGFRA	4	55153801	plus	TAAGATAACCTGGTGTGAGGCCAGTATGCTGCAGCCACCT
	gene_exon	PDGFRA	4	55154791	minus	GTGTCATCATCTCCTTGACTTCAGAGACCAGCTCAAACCT
	gene_exon	PDGFRA	4	55154908	minus	AACACCAGGACTAACAAACGCTCAGTGCATTGCTGAAACA
	gene_exon	PDGFRA	4	55155038	minus	GAAGGAGCTCACACTTCACTGGTAGCGTGGTCAGGCTTGG
	gene_exon	PDGFRA	4	55155050	plus	ACGCTACCAGTGAAGTGTGAGCTCCTTCCCCATCCCGGGG
	gene_exon	PDGFRA	4	55155166	minus	CTGTTCCAGCATTTCACCATGATCTCGTAGCTGTGGGGAC
	gene_exon	PDGFRA	4	55155174	plus	AGCTACGAGATCATGGTGAAATGCTGGAACAGTGAGCCGG
	gene_exon	PDGFRA	4	55155302	plus	GGAAAGGTCTGGATAAAGCTGGAAGTTATACCAGTGAGCT
	gene_exon	PDGFRA	4	55155430	plus	AGACCCTAGTAGCAATGATGAATGAAAACCCTCCCCTTCC
	gene_exon	PDGFRA	4	55156305	minus	GGAGAGTCATGTCAACTATCCCCAGAGACATAGAACATGA
	gene_exon	PDGFRA	4	55156518	minus	ATTGTCTGAGTCCACACGCATGCGTGCCACAGCAGGATGG
	gene_exon	PDGFRA	4	55156547	minus	TCGTTTTTGTAGGTGACACCAATGTATGCATTGTCTGAGT
	gene_exon	PDGFRA	4	55156566	plus	TGGTGTCACCTACAAAAACGAGGAAGACAAGCTGAAGGAC
	gene_exon	PDGFRA	4	55156782	plus	AGGACCCATTTTCCCGATAATGGTGCACTCCCGGTTGGTA
	gene_exon	PDGFRA	4	55156807	plus	CACTCCCGGTTGGTAAATATGTACTCAGGGACAAGTTGCA
	mono- and dinucleotide repeats	PDGFRA	4	55161162	minus	CATTCAAATTTGGGCTGCACAGTATGGCAAGATTCTGCCC
	gene_exon	PDGFRA	4	55161315	minus	CTCTTGATGAAGGTGGAACTGCTGGAACCCGTCTCAATGG
	mono- and dinucleotide repeats	PDGFRA	4	55161422	plus	GAAGACAGCTTCCTGTAACTGGCGGATTCGAGGGGTTCCT
	gene_exon	PDGFRA	4	55161575	plus	GGGGAGCGTTCTAAATATGAATGAATGGGATATTTTGAAA
	gene_exon	KIT	4	55523931	minus	CCTGCTCTTTCGACGTGTTAATGCCGGGGGGCCGTGCCCG
	gene_exon	KIT	4	55524105	minus	TTCCAGCTCTCGCCCAAGTGCAGCGAGCGCGGCAAAGCCG
	gene_exon	KIT	4	55524281	plus	GACTACTCGGCGAAGCCTGTGCCTGGGAGGGTGGTACCCG
	gene_exon	KIT	4	55524327	plus	TGCATCCGGAGAGAGGACTGCGGGCCCTCAGTGCCCGTGC
	gene_exon	KIT	4	55561528	minus	CAAAGCTGCCCTGCTATTTATGGCTGAAAAGAGAGTTCTG
	gene_exon	KIT	4	55561636	minus	GCCAAGAAAAACAGAATCGTGTTGAGTATGATCTTCTTCC
	gene_exon	KIT	4	55561787	plus	TGATCCGGGCTTTGTCAAATGGACTTTTGAGATCCTGGAT
	gene_exon	KIT	4	55561797	minus	CATTCGTTTCATCCAGGATCTCAAAAGTCCATTTGACAAA
	gene_exon	KIT	4	55561893	plus	TACACGTGCACCAACAAACACGGCTTAAGCAATTCCATTT
	gene_exon	KIT	4	55562057	plus	GTCTAGAAGGCCTAAAACACATGTTTCTTCACTGTTCTCT
	gene_exon	KIT	4	55564326	minus	TTTCATGACTAGTGGCCCAAATGGCTGCTTTTTTCTGTGT
	gene_exon	KIT	4	55564438	minus	CGGTCAACAAGGAAAAGCTTGGCAGGATCTATAGAAGCAT
	gene_exon	KIT	4	55564569	minus	GGTCAGGAATAAACCTCAAGTCCTTGGGAAGAGGCTTCCC
	gene_exon	KIT	4	55564586	plus	GGACTTGAGGTTTATTCCTGACCCCAAGGCGGGCATCATG
	gene_exon	KIT	4	55564697	plus	GCTGTCGGAAAAATTCATCCTGAAAGTGAGGCCAGGTACT
	gene_exon	KIT	4	55564829	plus	GAGCTAGCTGTTCATAGTTCCCCCAGCTTCAAAAAATGTC
	gene_exon	KIT	4	55565634	minus	GGTGCTAACCTATCTGTACTACTTGCATATCTGAAGGTAC
	gene_exon	KIT	4	55565802	minus	AGATAGCTTGCTTTGGACACAGACACAACAGGCACAGCTT
	gene_exon	KIT	4	55565894	plus	AGTTCTGTGTACTCAACGTGGAAAAGAGAAAACAGTCAGG
	gene_exon	KIT	4	55566062	plus	GTTGGGATTGCATATTTCCCCCTTTCATACCTCCACATGG
	gene_exon	KIT	4	55569702	minus	CATGACAAGTCTGTCATTGGAACACTTCATATTACAGGAT
	gene_exon	KIT	4	55569930	minus	GAACTGATAGTCAACGTTGCCTGACGTTCATAATTGAAGT
	gene_exon	KIT	4	55569960	plus	CTATCAGTTCAGCGAGAGTTAATGATTCTGGAGTGTTCAT
	gene_exon	KIT	4	55570190	plus	TTATCCTTGTAGCCTCTTGCAATGAAAGCACAAAACCAAA
	gene_exon	KIT	4	55573163	minus	GAACCTCATCTTGGAATTACAAAAACAATTGGTTGATTTC
	gene_exon	KIT	4	55573328	minus	AGGTTTGGGGAATGCTTCATATTCAACAATCAAATCTACA
	gene_exon	KIT	4	55573414	plus	GGGAAGATTATCCCAAGTCTGAGAATGAAAGTAATATCAG
	gene_exon	KIT	4	55573588	plus	GTCCTCATCCTAGTATTCCATTTTGTTGTGTGTTTAGAGC
	gene_exon	KIT	4	55575381	minus	CATATTCCATCTGGGACCAACGCCTGTTGTGAGAGACCAC
	gene_exon	KIT	4	55575591	minus	CGGTGCCTTTTAATCTCGTTAGATGAAGTTCACTTACGTA
	gene_exon	KIT	4	55575649	plus	TCCTAGTGTCCAATTCTGACGTCAATGCTGCCATAGCATT
	gene_exon	KIT	4	55575848	plus	TGGTGGTTAGAGTGTGTCAAAAAACCAGTTCCTTGTCCTA
	gene_exon	KIT	4	55589641	minus	CTCTAATCCCTACAACCTTCCTGAGGCTGCTGAGTAGCCT
	gene_exon	KIT	4	55589734	minus	CGTAAGTCAGGATTTCTGGTTTTGCTACAGGAAAACAGAA
	gene_exon	KIT	4	55589904	plus	GGAAGGACTGCAATTCACTTGAATTTCAAATATGTTTTCT
	gene_exon	KIT	4	55589990	plus	CCATGTGGCTTTTTAGAAGGGATAATTGCTATATTTTTCT
	gene_exon	KIT	4	55591846	minus	GAATAAGCACTTTGGTGACCTAGTGAGTGAAAAAAGCACT
	gene_exon	KIT	4	55592117	plus	AGTGCATTCAAGCACAATGGCACGGTTGAATGTAAGGCTT
	gene_exon	KIT	4	55592119	minus	GTAAGCCTTACATTCAACCGTGCCATTGTGCTTGAATGCA
	gene_exon	KIT	4	55592383	plus	GTATATGCTTTTACCAGAGCAATTTTAACCATGCTACTTT
	gene_exon	KIT	4	55593243	minus	ATGGCAGGATGCAAAGCTATGTGAGTCTCAGAGCTTCACC
	gene_exon	KIT	4	55593388	minus	ACCAATCAGCAAAGGAGTGAACAGGGTGTGGGGATGGATT
	gene_exon	KIT	4	55593498	minus	GTCTCAGTCATTAGAGCACTCTGGAGAGAGAACAAATAAA
	gene_exon	KIT	4	55593511	plus	TCTCCAGAGTGCTCTAATGACTGAGACAATAATTATTAAA
	gene_exon	KIT	4	55593584	minus	TATCTCCTCAACAACCTTCCACTGTACTTCATACATGGGT
	gene_exon	KIT	4	55593645	plus	ATAGACCCAACACAACTTCCTTATGATCACAAATGGGAGT
	gene_exon	KIT	4	55593758	plus	CAGTGACTTTAAGGAACTCCAGTGGCTTCCTTTGTTTTGT
	gene_exon	KIT	4	55593804	minus	ATCAAAAGGGGCGCAATTTCACAGAAAACTCATTGTTTCA
	gene_exon	KIT	4	55593846	plus	GTTTGCCATAGAGAACATCGTAGGAAAATGTCTCTGGACA
	gene_exon	KIT	4	55593906	minus	GGTGGAATTGAAGGACCATTTGTGCAGTTTCAAAATCAAT
	gene_exon	KIT	4	55594045	minus	TCTTTACAGCGACAGTCATGGCCGCATCTGACTTAATTAA
	gene_exon	KIT	4	55594065	plus	CATGACTGTCGCTGTAAAGATGCTCAAGCGTAAGTTCCTG
	gene_exon	KIT	4	55594145	minus	GGCACTCGCTAAAATTGGAAACATGCATTTTAGCAAAAAG
	gene_exon	KIT	4	55594165	plus	TTCCAATTTTAGCGAGTGCCCATTTGACAGAACGGGAAGC
	gene_exon	KIT	4	55594304	plus	GCTGCCTTTTATTGTCTGTCAGGTTATCAAAACATGACAT
	gene_exon	KIT	4	55594399	plus	CAGACTGTTGTTCTCTCTTGCTAGATTTTGTTTTCCTCAT
	gene_exon	KIT	4	55595408	minus	TGCCTCCCATAAAAATACCCAAGGGTGGTCATGGCCATTA
	gene_exon	KIT	4	55595485	minus	ATTCTGTAATGACCAGGGTGGGCCCTAAAAGCACATAAGA
	gene_exon	KIT	4	55595671	plus	ATAGTTAGCTGTTGACAGGCAGTTCATGGGGTCATAAGGG
	gene_exon	KIT	4	55595745	plus	TGAGGTACTCTGAGGTATGAAATCAAAATTATTAAATCAT
	gene_exon	KIT	4	55597351	minus	GGACCAATTTGAGGAAAGTCATGTAAAGTTTGAATAAAGA
	gene_exon	KIT	4	55597415	minus	ACATGTAGAAGGGCACTCATGGGTCATGCTCTACCTCCTC
	gene_exon	KIT	4	55597597	plus	CCTATCAAGCAACCAAGAGTAACTTTACAGAGAGTATGTA
	gene_exon	KIT	4	55597673	plus	AGCAATGATGCAGACCAGTTCTGCTTTATGGTAGCAGTGC
	gene_exon	KIT	4	55597890	minus	AACTTGCAGGCAGATCACTTCCCTGGTGTCCAGGAAAGGT
	mono- and dinucleotide repeats	BAT25	4	55598065	minus	TTCTAAGTCTAGGGCCAACTCGTCATCCTCCATGATGGCG
	gene_exon	KIT	4	55598151	plus	TCGCCTCCAAGAATGTAAGTGGGAGTGATTCTCTAAAGAG
	mono- and dinucleotide repeats	BAT25	4	55598325	plus	ATGTTCCAACTGCTGTCTCTTTGGAATTCCTGTTCTAATT
	gene_exon	KIT	4	55599039	minus	CGCCTTGAATGATGTTCACATAATCAAGAGTCTAATTATT
	gene_exon	KIT	4	55599198	minus	CACTATTAGGTTGGAGGAGAAAAGAAAACCATTTAAATTC
	gene_exon	KIT	4	55599299	plus	TGTGATTTTGGTCTAGCCAGAGACATCAAGAATGATTCTA
	gene_exon	KIT	4	55599453	plus	CTGTCTAGGGATATCACACATTTTAGCAGTCAAATTAAGT
	gene_exon	KIT	4	55602463	minus	TCACCTCTGAAATACATGGCTCACAAGTGCATTATCCCCA
	gene_exon	KIT	4	55602664	minus	AAATGCTTTCAGGTGCCATCCACTTCACAGGTAGTCGAGC
	gene_exon	KIT	4	55602725	plus	AAAGTGACGTCTGGTCCTATGGGATTTTTCTTTGGGAGCT
	gene_exon	KIT	4	55602789	minus	TCAAGAAGATGCTCTGAGTCTAATGAAGTTGTCTTTGGCA
	gene_exon	KIT	4	55602924	plus	GTTCTACAAGATGATCAAGGAAGGCTTCCGGATGCTCAGC
	gene_exon	KIT	4	55603051	plus	AAACCCAGATGTTGAGGGTTTTCATAACACAGTTTGAAAT
	gene_exon	KIT	4	55603205	minus	ATGCAACTGGACATATGGACTGACATATAGATAACATAAA
	gene_exon	KIT	4	55603295	minus	GACAAGGGCCATTTACTATCCCTCCTCAATGCCCTCAGCT
	gene_exon	KIT	4	55603464	plus	AGGCATAGAATCCCCCTTCTCCCAGTTCCAGGTGTGTCCT
	gene_exon	KIT	4	55603556	plus	TCTTAGGTTGCAAATTGGGCTTCAGGTAGGGGAAGTAAAG
	gene_exon	KIT	4	55604446	minus	GAGAAGTGGTTTCCAAGAACTTTGTGGCCAAAACCCAAGT
	gene_exon	KIT	4	55604632	minus	ACAGAATTGATCCGCACAGAATGGTCTACCACGGGCTTCT
	gene_exon	KIT	4	55604713	plus	ACGATGTCTGAGCAGAATCAGTGTTTGGGTCACCCCTCCA
	gene_exon	KIT	4	55604892	plus	CACCATCCTATTGCAAAGGTTCCAACTGTATATATTCCCA
	mono- and dinucleotide repeats	KDR	4	55953746	minus	AGCAGGAATCAGGTACTGTATATGGCCTAACATCCCCCGG
	mono- and dinucleotide repeats	KDR	4	55954006	plus	ACTTCTTGGCTACATAGGGTGTGTGGCTTTCATATCTGAA
	mono- and dinucleotide repeats	CLOCK	4	56336834	minus	AGATCCTACAATCTACTTCGTATTAAAATGCCTATTTTAA
	mono- and dinucleotide repeats	CLOCK	4	56337099	plus	TACTAGCTTTCCCCCTTTACAATACCTTGGTATGTATCTT
	tri- and tetranucleotide repeats	D4S2364	4	93517298	minus	TCAGCTCCTACAGACAACAATTCTCAAGTTTAGTTTATTG
	tri- and tetranucleotide repeats	D4S2364	4	93517546	plus	TCGTGTTGTTGAACAGCCATCTCCAAACACCTGCACATCA
	gene_exon	TET2	4	106154910	minus	TCGGAATACCTAGACATAGCAAACTGATATTTATTTTCAT
	gene_exon	TET2	4	106155083	minus	TGGTTGGTTCTATCCTGTTCCATCAGGCTTGCTTCGGGGC
	gene_exon	TET2	4	106155169	plus	ATTTGCCAGACAGAACCTCTGGCTACAAAGCTCCAGAATG
	gene_exon	TET2	4	106155205	minus	TTACTTCTGGATGAGCTCTCTCAGGCAGTGGGCTTCCATT
	gene_exon	TET2	4	106155343	plus	AGTAGAGGGTATTCCAAGTGTTTGCAAAATGGAGGAATAA
	gene_exon	TET2	4	106155442	minus	TTACCCCGAAGTTACGTCTTTCTCCATTAGCCTTTTGGTC
	gene_exon	TET2	4	106155462	plus	AAGACGTAACTTCGGGGTAAGCCAAGAAAGAAATCCAGGT
	gene_exon	TET2	4	106155613	minus	GCTCATTCAGAATCTGAAGCTCTGGATTTTCAGGCCCACT
	gene_exon	TET2	4	106155702	plus	AAACAAGGCAGTGCTAATGCCTAATGGTGCTACAGTTTCT
	gene_exon	TET2	4	106155743	minus	TTTTCCAGGAGTTCACCATGTGTGTGTTCCACGGAAGAGG
	gene_exon	TET2	4	106155852	minus	GATCTCACAGGACAACTCATTAGTAGCCTGACTGTTAATG
	gene_exon	TET2	4	106155873	plus	TGAGTTGTCCTGTGAGATCACTCACCCATCGCATACCTCA
	gene_exon	TET2	4	106155989	minus	ATTGCAGCTAGTTTACTGGCATTATCAGCATCATCAGCAT
	gene_exon	TET2	4	106156007	plus	ATGCCAGTAAACTAGCTGCAATGCTAAATACCTGTTCCTT
	gene_exon	TET2	4	106156111	plus	AATAACATCCAGGGAACCACAAAGCTAGCGTCTGGTGAAG
	gene_exon	TET2	4	106156219	minus	ACACTGAGCTTTGCTTGAAGTAAGCACCATTCATTTCATT
	gene_exon	TET2	4	106156248	plus	AAGCTCAGTGTTCACTAAGGATTCCTTTTCTGCCACTACC
	gene_exon	TET2	4	106156386	minus	GTTACTTTGGTTGGGGTAGTGGTGGTGTTCTTCTAAAACT
	gene_exon	TET2	4	106156479	plus	CCAGAGTCCTAATCCATCTACACATGTATGCAGCCCTTCT
	gene_exon	TET2	4	106156538	minus	GCAGTCTGTATGTCATTCCTGTTCACACAATTATTCTGAG
	gene_exon	TET2	4	106156624	minus	TGCTACCAAAAATTGGTGGGTTATGCTTGAGGTGTTCTGA
	gene_exon	TET2	4	106156644	plus	CCCACCAATTTTTGGTAGCAGTGGAGAGCTACAGGACAAC
	gene_exon	TET2	4	106156796	plus	AATTGAAGGCCCCTCGTTTTCACCAAGCGGAATCCCATCT
	gene_exon	TET2	4	106156818	minus	CAGTGATGCCTCATTACGTTTTAGATGGGATTCCGCTTGG
	gene_exon	TET2	4	106156886	plus	TCTCCAATCAAATGACCTCCAAACAATACACTGGAAATTC
	gene_exon	TET2	4	106156989	minus	GGACTGCCCTTGATTCATTTCAACTTGGTACATTTGTGAC
	gene_exon	TET2	4	106157034	minus	GTGTGAGGGTTTTTGGAACTGGAGATGTTGGTCCACTGTA
	gene_exon	TET2	4	106157078	plus	TGCACTTCTCCAAAACAGACCATTTACCAAAAGCTCATGT
	gene_exon	TET2	4	106157228	minus	GGCTTATGTTGCAAAAGGTGTGAGTTTGAAAATGGCTCAG
	gene_exon	TET2	4	106157248	plus	CACCTTTTGCAACATAAGCCTCATAAACAGGCAGCACAAA
	gene_exon	TET2	4	106157301	plus	GAGTTCACATCTCCCTCAAAACCAGCAACAGCAGCAAAAA
	gene_exon	TET2	4	106157368	minus	GCTGATCATTGTTGCTTTGGGGGTGAGGAAAAGTCTGGAG
	gene_exon	TET2	4	106157484	plus	CGAGTTCGAGACTCATAATGTCCAAATGGGACTGGAGGAA
	gene_exon	TET2	4	106157526	minus	GGTCTGACTATAAGGGGAATTTCTACGATTTATATTCTGT
	gene_exon	TET2	4	106157634	plus	AGAACAGACTACACATCCTGAACTTTTTGCAGGAAACAAG
	gene_exon	TET2	4	106157746	minus	GAACTGAAGCTTGTTGTGACTTCTGCTCCTGTTCTTGAAA
	gene_exon	TET2	4	106157776	plus	GCTTCAGTTCTACAGGGATATAAAAATAGAAACCAAGATA
	gene_exon	TET2	4	106157788	minus	GTTGACCAGACATATCTTGGTTTCTATTTTTATATCCCTG
	gene_exon	TET2	4	106157947	minus	GCTGTTCTTGCTTCTGTAAGAGATGCCACCTTAGAGCAGC
	gene_exon	TET2	4	106158007	plus	ACTGAGTCTTGCCATAGTCAGATGCACAGGCCAATTAAGG
	gene_exon	TET2	4	106158050	plus	AACCTGGATGCAAGCCACATGCCTGTATGCACACAGCACC
	gene_exon	TET2	4	106158202	minus	GAGTAAGAGCCTTATGGTCAAATAACGACTTGGCGTGAAA
	gene_exon	TET2	4	106158206	plus	ACGCCAAGTCGTTATTTGACCATAAGGCTCTTACTCTCAA
	gene_exon	TET2	4	106158272	minus	GCAGTGGTTTGTCTAGTCAAAACTGTGACTGGCCCTGACA
	gene_exon	TET2	4	106158457	plus	TTGGATACACCTGTCAAGACTCAATATGATTTCCCATCTT
	gene_exon	TET2	4	106158488	minus	GTACATTTCTGGCACTTACCTACACATCTGCAAGATGGGA
	gene_exon	TET2	4	106158532	plus	ACACATGGCGTTTATCCAGAATTAGCAAATTTATCTTCAG
	gene_exon	TET2	4	106158749	plus	CCTCTCTTCAGATCCTGTAAAATTTGAATGTATCTGTTTT
	gene_exon	TET2	4	106162402	minus	GGCTACATCCACAAAGCTTAACCCCCAACTACACATTAAG
	gene_exon	TET2	4	106162653	plus	CCTTCACACACAAAGCAGTAAACAATTGTAAATTGAGTAA
	gene_exon	TET2	4	106163819	minus	TTAAACAGGTCTACGCCAAGCAAACTGGATAATGGTTTTT
	gene_exon	TET2	4	106163966	minus	CCCTTCTGTCCAAACCTTAAAGAAACCCACAGAAACACAC
	gene_exon	TET2	4	106164080	plus	AGTGGGTAAGTGTGACTTGATAAAGCCTTTGGTCTTAAAT
	gene_exon	TET2	4	106164221	plus	GTTATCTCTTAAGAAGAGGCAGATTAGTTCTAAAATCAAC
	gene_exon	TET2	4	106164619	minus	GCAGATAAGGGCACTTATGTATGTATATTTTATCATGTTT
	gene_exon	TET2	4	106164730	minus	CCAAACACAGTAGCTTCTCTTCACTGCTGCTTCTGCGAAC
	gene_exon	TET2	4	106164789	minus	CACCAGGATGAGAATCACAATCACTGCAGCCTCACAGGTG
	gene_exon	TET2	4	106164877	plus	ACCGAGACGCTGAGGAAATACGGCACGCTCACCAATCGCC
	gene_exon	TET2	4	106164986	plus	CCCAATCTTTGGTTGAAAGGAAGAGAGTTCAGCGTGCACT
	gene_exon	TET2	4	106165051	plus	AATGCCTGTTTGGCAGTCATGCGATAAGAAGTTGTATTTG
	gene_exon	TET2	4	106180625	minus	CTCTGTATTAAGCTGTGGCATAACCACACACAGAACTATT
	gene_exon	TET2	4	106180748	minus	GCGCAAGTTCTCCTGAAAAATCAAAAGACCAAATTCATTG
	gene_exon	TET2	4	106180884	plus	GATCCCAAGGAAGTTTAAGCTGCTTGGGGATGACCCAAAA
	gene_exon	TET2	4	106181002	plus	GACATATCTTGGTAAGCTCTTATTAATCAAAGTTTTTCCC
	gene_exon	TET2	4	106182797	minus	CCCCTTACATTTTGAATCCCAAACACAATATATGGTGCCT
	gene_exon	TET2	4	106182922	minus	CCATAAGAGTGGACAGGTTTTGCAAATGAGACTCCAGTTT
	gene_exon	TET2	4	106183049	plus	GTTACTAATGACCTATGTCCAAAAATATTTTTGAAACAAT
	gene_exon	TET2	4	106183198	plus	TTAGCTGTAAAGACATGCGCTTCTAAAAGTCACAGGCTGT
	gene_exon	TET2	4	106190596	minus	GGAATGACACAAAATAGAGCAAATATCTTGACATGGTAAA
	gene_exon	TET2	4	106190867	plus	ACAGAGACTTGCACAACATGCAGAATGGCAGCACATTGGT
	gene_exon	TET2	4	106193591	minus	ATTTGTGTTGGTGGCCTAGTTGATCCAGATCAGTGACATA
	gene_exon	TET2	4	106193722	minus	CCTCCAAATTCTCGATTGTCTTCTCTAGTGAGAGTGCATA
	gene_exon	TET2	4	106193786	minus	AAACTCATCCACGTCAGAGACTTTGTATAAAGGCAGAACG
	gene_exon	TET2	4	106193851	plus	AAAAACGGAGTGGTGCCATTCAGGTACTGAGTTCTTTTCG
	gene_exon	TET2	4	106193981	plus	CCTGGAGAACAGCTCAAATAAAAATGAAAAGGAAAAGTCA
	gene_exon	TET2	4	106193993	minus	ACGTGATGGGGCTGACTTTTCCTTTTCATTTTTATTTGAG
	gene_exon	TET2	4	106194046	plus	AAAACGCAAGCCAGGCTAAACAGTTGGCAGGTAAATTTAA
	gene_exon	TET2	4	106194272	plus	ATCTTCCTGATGCACCCCTACCAATAGGCGCCAGTGTGTG
	gene_exon	TET2	4	106196065	minus	CTAGTGATATACGACACCCATTAAGCAAAGATAAGAGCAA
	gene_exon	TET2	4	106196179	minus	AAGTCGCAAAAGTTCTGTGGACAGGGTAAGAGAGAACAGA
	gene_exon	TET2	4	106196325	plus	AGACAGAGTCTGTCAACTCTTATTCTGCTTCTGGATCCAC
	gene_exon	TET2	4	106196404	minus	GGTGCTTCCATAGATATCTGAAGTGTGTGAAGAGTTTGGA
	gene_exon	TET2	4	106196441	plus	ACCAGCCCTATGAACTTCTATTCCACCTCATCTCAAGCTG
	gene_exon	TET2	4	106196553	minus	CAGTTGTCCACTGATAGGTTTCCATTGCATTGATATGATG
	gene_exon	TET2	4	106196618	minus	GGCTTGGATACCTATACAGATCCATCGGCTGAGACTGGGG
	gene_exon	TET2	4	106196664	plus	CTCTGTCTAAGCTCAGTCTACCACCCATCCATACACTTTA
	gene_exon	TET2	4	106196767	minus	TGGTCTAATGGTACAACTGCTGAAACCATCTCCCTGCATA
	gene_exon	TET2	4	106196815	plus	TCATGTAGGGAAATTGCCTCCTTATCCCACTCATGAGATG
	gene_exon	TET2	4	106196880	plus	CTAGATTACCACCCAATCTGAGCAATCCAAACATGGACTA
	gene_exon	TET2	4	106197004	minus	GTGGGAAAGCATGTCATTCTCCTTGTTTTGGAGATGCAGG
	gene_exon	TET2	4	106197025	plus	GAATGACATGCTTTCCCACACAGCTAATGGGTTATCAAAG
	gene_exon	TET2	4	106197111	minus	TGCTTTTCCTGACCATTAGCATCACTTAATTTGTGTAAGC
	gene_exon	TET2	4	106197264	plus	CAACTCATGGGTCAATTCTCATTGAGTGTGCAAAGCGTGA
	gene_exon	TET2	4	106197291	minus	TTCTTTAAAGGGGTTGTGGCATGCAGCTCACGCTTTGCAC
	gene_exon	TET2	4	106197373	plus	CCAGCATAAGAGCATGAATGAGCCAAAACATGGCTTGGCT
	gene_exon	TET2	4	106197446	minus	CATAGTCTGGGCCATACTTTTCACACTCTTCCTCTTTCTC
	gene_exon	TET2	4	106197548	minus	TTTCGGCAAGAGACTTGATGAAACGCAGGTAAGTGGGCTC
	gene_exon	TET2	4	106197553	plus	CACTTACCTGCGTTTCATCAAGTCTCTTGCCGAAAGGACC
	gene_exon	TET2	4	106197706	plus	TGAAAAGACCACAACCAACCTGTCAGTAGTATAGTTCTCA
	gene_exon	TET2	4	106197808	plus	TCACCAGCAACAAAAGAGGTTATCTTACCATAGCACTTAA
	mono- and dinucleotide repeats	EGF	4	110880356	minus	TCTTAAGAGGTCTTACCTCCCTACAACGTCTACAGCTGCA
	mono- and dinucleotide repeats	EGF	4	110880615	plus	AAGGTAATGGAAGAGTCGCTGCTTGAGGGGAGGAATGCTC
	mono- and dinucleotide repeats	EGF	4	110882916	minus	CAGTTGCTAATATTGCCAGGTGATCCTCCTGCCTTGACCT
	mono- and dinucleotide repeats	EGF	4	110883183	plus	CATACATTTGCTCAGTGACATCTAAAAATTGATCTTGTTG
	mono- and dinucleotide repeats	EGF	4	110889989	minus	CTTGACTTTGGAGATAGGCACACCTGCAACTAAATTCGAA
	mono- and dinucleotide repeats	EGF	4	110890249	plus	CCGTAGATTCTATTGGACAGACAGAGGGTATGTTTTCTGC
	mono- and dinucleotide repeats	LARP7	4	113570580	minus	CATTCACAATGACTTGGAGCAACTCCTCCACCAACTTTCC
	mono- and dinucleotide repeats	LARP7	4	113570847	plus	AGATCACTGATAGTTTTGACAACATTATAATGTACTTATA
	gene_exon	PCDH10	4	134071162	minus	AATAAAAGTGCGCTACGTGGGGGCTCCTGTGGCTTTCTGT
	gene_exon	PCDH10	4	134071266	minus	GCACAATCATCTCCAAAAGGAAAGGAAGTAGCTTCCCGCA
	gene_exon	PCDH10	4	134071409	minus	GCGAGCCGAAAGTTTTGTAATGTCCAGACCCAGATCTTCA
	gene_exon	PCDH10	4	134071418	plus	GGGTCTGGACATTACAAAACTTTCGGCTCGCGGGTTTCAG
	gene_exon	PCDH10	4	134071524	plus	GAGAAAATAGACCGCGAACAAATCTGCAAACAGAGCCCCT
	gene_exon	PCDH10	4	134071603	minus	TTAATGTCCAGCACCTCGATCTCCACCTGGAACAGCTCCA
	gene_exon	PCDH10	4	134071670	plus	AGACCTGACGGTGGAAATCTCTGAGAGCGCCACGCCAGGC
	gene_exon	PCDH10	4	134071756	minus	AAGTAGCTGTTGGGGGTGATCTCGTAGTCGCGCAAGGAGT
	gene_exon	PCDH10	4	134071834	minus	TGCTCTCGGTCCAGTGGCTTCTCCAGCACCAGCTCAGCGA
	gene_exon	PCDH10	4	134071859	plus	ACTGGACCGAGAGCAGCAAGCGGTGCACCGCTACGTGCTG
	gene_exon	PCDH10	4	134072017	plus	TGGACTCCAATGACAATGTGCCCGCTTTCGACCAACCCGT
	gene_exon	PCDH10	4	134072074	minus	TTGAGCTGGATCACGAGAGTGCCTGGGGGAGAGTTCTCTG
	gene_exon	PCDH10	4	134072094	plus	ACTCTCGTGATCCAGCTCAACGCCACCGACCCGGACGAGG
	gene_exon	PCDH10	4	134072219	minus	GCTCTCTTCATAGTCCAACTCGCCGCTTACCTCCAGTCTG
	gene_exon	PCDH10	4	134072314	minus	TCATTAGCATCCAGTACTCGCACTAGCACCTTGCAGTGCG
	gene_exon	PCDH10	4	134072334	plus	CGAGTACTGGATGCTAATGACAACGCGCCAGAGATCAGCT
	gene_exon	PCDH10	4	134072484	plus	CTACTGGGAGACGTGCCTTTCCGCCTCAAGTCTTCCTTTA
	gene_exon	PCDH10	4	134072510	minus	TTCGGTAACGATGGTGTAGTAATTCTTAAAGGAAGACTTG
	gene_exon	PCDH10	4	134072575	plus	ACTCCTACACCCTGACTGTAGTGGCTCGGGACCGGGGCGA
	gene_exon	PCDH10	4	134072627	minus	GTTCACATCCGACACTTGTACCTGGATCGACTTACTGGTG
	gene_exon	PCDH10	4	134072690	minus	AGGCACGTTGTTTTCAGTCACATACACGTCGTAGACCGGC
	gene_exon	PCDH10	4	134072787	plus	CTTGCCTACTCTATCCTCGAGTGCCAGATCCAGGGCATGA
	gene_exon	PCDH10	4	134072880	minus	GAAAACTGAAGTCCTTCAGCTGCTCATAGTCGAAGGAGCG
	gene_exon	PCDH10	4	134072886	plus	TTCGACTATGAGCAGCTGAAGGACTTCAGTTTTCAGGTGG
	gene_exon	PCDH10	4	134072961	plus	GGTAACGCCACTGTCAACATCCTCATAGTGGATCAAAATG
	gene_exon	PCDH10	4	134072972	minus	AGGGGCGTTGTCATTTTGATCCACTATGAGGATGTTGACA
	gene_exon	PCDH10	4	134073142	plus	TCACTTACAGCATCGTGCGTGGCAACGAAATGAACCTCTT
	gene_exon	PCDH10	4	134073235	minus	ACCTCGATCACCAGCTCATAAGGCCGCTGGGGGTCGCGCT
	gene_exon	PCDH10	4	134073253	plus	CTTATGAGCTGGTGATCGAGGTGCGCGACCATGGGCAGCC
	gene_exon	PCDH10	4	134073401	minus	GGTGAGGTCTAGCGAGGTTTCCCCGCCGCCAGAGCGACTG
	gene_exon	PCDH10	4	134073488	minus	CTTCTCTTTTTGGCAACGCACGGCCAGCACGATCATGGCC
	gene_exon	PCDH10	4	134073507	plus	GTGCGTTGCCAAAAAGAGAAGAAGCTCAACATCTATACTT
	gene_exon	PCDH10	4	134073649	minus	TTACTGGGTACATTGGAGCTCTGCACCAGCATGATGTCTG
	gene_exon	PCDH10	4	134073669	plus	AGCTCCAATGTACCCAGTAACCCGGCCCAGGTGCCGATAG
	gene_exon	PCDH10	4	134073749	plus	TTACTGCTATCAGGTATGCCTGACCCCTGAGTCCGCCAAG
	gene_exon	PCDH10	4	134073771	minus	GCTTAAGAAACATCAGGTCGGTCTTGGCGGACTCAGGGGT
	gene_exon	PCDH10	4	134073907	plus	GAAGCATTTTGTCCAACGAGGTAAGGCTGAAGCGAAAGGA
	gene_exon	PCDH10	4	134074034	plus	GCTTATGTGTATCGTTGTGGGAGCAGAGATGGGCGGTCAC
	gene_exon	PCDH10	4	134075281	minus	TAGTGATTGCTGTGTAAGGGCAGGGGAGATATGCAGGGAC
	gene_exon	PCDH10	4	134075398	minus	GAGCATTTGAATGCTATGGGTTGAACTAGCAGTCTACTTT
	gene_exon	PCDH10	4	134075538	plus	CCCTAGCAGTAATGGACAATTTACAACCTAGTAAAAGTAG
	gene_exon	PCDH10	4	134075660	plus	GTGTTTCCTAGACAATACATTAAAAATTATACATTATATT
	gene_exon	PCDH10	4	134075931	minus	GACCTCTTAGTTGGCTTTGTTTCTGCATAAAGCTAGTTTT
	gene_exon	PCDH10	4	134076078	minus	ACCACTGTCCTTAGAGCTTACTATGTCGGCTTCCTGGAAT
	gene_exon	PCDH10	4	134076183	plus	GTGTGATCAAAGGGCAATCTAAATGCTAACTTTTATAGTT
	gene_exon	PCDH10	4	134076354	plus	TGCAATGTTCCTTTGGAGAGTTAATGTTAGGAATTCATTG
	gene_exon	PCDH10	4	134084022	minus	TACAGGTAGCATAAAGGGTGACAAGTGAAGTTGTCTTAAC
	gene_exon	PCDH10	4	134084127	minus	ACATTCCTCAGTGCAATTGGAGAAGAGATCCATACCTGTA
	gene_exon	PCDH10	4	134084284	plus	ACTGAGGTGTTTGAAACTCCAGAAGCCCAGCCTGGGGCAG
	gene_exon	PCDH10	4	134084313	minus	CTCTTTGCCAAAGGTGGAAAAGGACCGCTCTGCCCCAGGC
	gene_exon	PCDH10	4	134084388	plus	GGATGGACTGCTGACTAATACGCGAGCGCCTTACAAACCA
	gene_exon	PCDH10	4	134084567	plus	GCAGCACTTTAGGGCAATATTCTTTATTTAAAATAATAGA
	gene_exon	PCDH10	4	134111162	minus	ACTAGTTGTACCCTCATACCAAACACATGTAGTGTCAAAC
	gene_exon	PCDH10	4	134111433	plus	AGATTTCGGATGGAGTCATCATGGCCAATTATAGGACCTA
	gene_exon	FBXW7	4	153243848	minus	GACCTACAGACTAAGAAGGAAAAGAAGAAGAGATGACAAA
	gene_exon	FBXW7	4	153243965	minus	GTGTAGACGATATACTCCCTGCCCTTCCCCCTGCAAAAAG
	gene_exon	FBXW7	4	153244106	plus	CACACCAGCTTTGTGTTTGAGGCTCTGATCCGCCACACAA
	gene_exon	FBXW7	4	153244171	minus	GGACTTGAAAACGGGTGAATTTATTCGAAACCTAGTCACA
	gene_exon	FBXW7	4	153244229	plus	TCATCTGAGCTGGTAATTACAAAGTTCTTGTTGAACTGTA
	gene_exon	FBXW7	4	153244429	plus	GAAACCCATGTCCTCAGTATTTTAGGATCAGCATGGATGT
	gene_exon	FBXW7	4	153245160	minus	CCTGACTTACAGAACTAGTCTACTCTTGAGGAAATGTTTT
	gene_exon	FBXW7	4	153245337	minus	CTGGGATATCAAAACAGGACAGTGTTTACAAACATTGCAA
	gene_exon	FBXW7	4	153245418	plus	GTCTTTGAGTTCCATTCCACTTGTTAACGACTGGTGCCCT
	gene_exon	FBXW7	4	153245442	minus	AGGGAATTGCATTCACACGTTAACAGGGCACCAGTCGTTA
	gene_exon	FBXW7	4	153245602	plus	CTGACCTTAATCCTAGTAGGAAAGGGGGAAGAGGATGGGA
	gene_exon	FBXW7	4	153245702	plus	CATGCCATCAAGCAACTCTACAATGTATGTTCTCACACAC
	gene_exon	FBXW7	4	153247051	minus	CACTGTCAAATTGCTGATCCAGTACAGTCCAAAAAAGATT
	gene_exon	FBXW7	4	153247100	minus	CCCTTAAATGCTCTCCTGATGAATCATAAGGTTGTTTTAC
	gene_exon	FBXW7	4	153247300	minus	TTGAGACAGGCCAGTGTTTACATGTTTTGATGGGTCATGT
	gene_exon	FBXW7	4	153247314	plus	AACATGTAAACACTGGCCTGTCTCAATATCCCAAACCCTA
	gene_exon	FBXW7	4	153247352	plus	TAAGAGTGGCATCTCGAGAACCGCTAACAACTCTGCAGAG
	gene_exon	FBXW7	4	153247559	plus	CATAATAAGGGAATGGGAAGTTGGGAAGCCTAGAATGCTG
	gene_exon	FBXW7	4	153249185	minus	ATTCTAGGAAAGCCATAGCGTTTTGTCTTAAAATTGGTGA
	gene_exon	FBXW7	4	153249415	minus	ACACTCAAAGTGTGGAATGCAGAGACTGGAGAATGTATAC
	gene_exon	FBXW7	4	153249445	plus	CTTTGAGTGTCCGATCTGTAGATCCACTAATGATGATGTT
	gene_exon	FBXW7	4	153249672	plus	CCGTATAAAATGATCCCATCACTATTTATTGTTTTGTTTA
	gene_exon	FBXW7	4	153250664	minus	TCAGAGCTCATAACTTAGCTTTTTTCCCCATATTTATGAA
	gene_exon	FBXW7	4	153250813	minus	TAAAAGTTTGGTCAGCAGTCACAGGCAAAGTAAGTTTACT
	gene_exon	FBXW7	4	153250921	plus	TCATGTCCTTTCAGCACCTATAAGAAAGATGTGCAGATTA
	gene_exon	FBXW7	4	153251085	plus	GGCTGACGAATCCAGAATTAAACATTTTATTGTTTCCATA
	gene_exon	FBXW7	4	153251758	minus	GACACTCCTCTTCTGTAGAAAGAAAACCGTATATTTTAAA
	gene_exon	FBXW7	4	153251871	minus	AGGCGAGGAGAACTCAAATCTCCTAAGGTAACTGAACTCT
	gene_exon	FBXW7	4	153252019	plus	CCCTAAAGTGTTACAGTTCAAGAGTAAATTGCCTTCACCA
	gene_exon	FBXW7	4	153252131	plus	CTGAAATGCAAGACATTGTCAAATTTCCAATACTGTTATC
	mono- and dinucleotide repeats	FBXW7	4	153253588	minus	TACACATTCAGATGAGCCGAATCTTAACAGCTAACCCCTT
	gene_exon	FBXW7	4	153253745	minus	GACAACCTTCTCTGGAGAGAGAAATGCAAAGAAGAGGGTA
	mono- and dinucleotide repeats	FBXW7	4	153253850	plus	ATGAAAGCACATAGAGTGCCAACTAAGAAAAAAATGCATA
	gene_exon	FBXW7	4	153254005	plus	GCAGTAACTTCAGTCCTAACAAATATATACCAGATAAAAA
	gene_exon	FBXW7	4	153258819	minus	CGGTATTGTCAGTTTGACACTCTTAATTAGTGGTAAAGAG
	gene_exon	FBXW7	4	153258954	minus	CCAGTTTCAACGAGACTTCATTTCATTGCTCCCTAAAGAG
	gene_exon	FBXW7	4	153259079	plus	CACTCCAGCTCTATCAAAGAGAATTAGAAATTTTTATTGT
	gene_exon	FBXW7	4	153259207	plus	GTGGCTCCTTATAGTGACATTTTTTCCACAAGGCATTGAA
	gene_exon	FBXW7	4	153267949	minus	CATAGTATACTGTGGATGAATTTTGAAATCATTCTGCCAA
	gene_exon	FBXW7	4	153268110	minus	AACAACGACGCCGAATTACATCTGTCCAGCCACCTACAGG
	gene_exon	FBXW7	4	153268184	plus	AGTTGTTGGTGTTGCTGAACATGGTACAAGCCCAGTGGTA
	gene_exon	FBXW7	4	153268370	plus	CAGAGATCACAGGTACACAAAACCTATTTGCTATTCTTAC
	gene_exon	FBXW7	4	153271064	minus	GTTACTAGTACGGTTGACTGTTTAACACATTTTGAGATTA
	gene_exon	FBXW7	4	153271181	minus	ACCATGCAAAGTCTCAGAATATACAAGGTAATATTAAATA
	gene_exon	FBXW7	4	153271326	plus	CAAATCTTGAGTCAGCATGGTTAATATTTTAAATTCTTAA
	gene_exon	FBXW7	4	153271462	plus	AAGGTGAATTTTCCCCCCTAATATTTTATCCAGAAGAACA
	gene_exon	FBXW7	4	153273488	minus	TCTAATTTTGGTGGGTGGCTGGATGTCTGGTATTCTGTTT
	gene_exon	FBXW7	4	153273624	minus	AATATGGGTTTCTACGGCACATTAAAAATGATTTTTTACA
	gene_exon	FBXW7	4	153273746	plus	GGTAGGTATGTCACAGATTCTAATGTGGACATGCTCAGGC
	gene_exon	FBXW7	4	153273764	minus	ATCTTCCTTTTCTGACGTGCCTGAGCATGTCCACATTAGA
	gene_exon	FBXW7	4	153273885	plus	ATACATGCAGCTTGACTGAGAAGAACTCGAGGGAATAATG
	gene_exon	FBXW7	4	153274025	plus	CTTGAACACAGAATGGTGCAGTCCAGGATTCAGCAATGCA
	gene_exon	FBXW7	4	153303187	minus	GCATTGTGTAGCCAGTAAACACTTATATAAGTGATAGTTT
	gene_exon	FBXW7	4	153303379	minus	CCTCTACCACATCAAACTGTGATGAAGATATTTAGCATTA
	gene_exon	FBXW7	4	153303447	plus	ACCAAGCCATGGTTTAGAGTAGGTTTTCCCGGTTTTGACA
	gene_exon	FBXW7	4	153303633	plus	AACCTTCCCCTACCAAATGTCCTGACCTGTCTGAGGCTTG
	gene_exon	FBXW7	4	153332357	minus	ATGAAACTTTCCTCACAGTCTTTGTATTACTAAAAATTAA
	gene_exon	FBXW7	4	153332497	minus	TAACAGTGTCACGAACTCCAGTAGTATTGTGGACCTGCCC
	gene_exon	FBXW7	4	153332504	minus	CACATACTAACAGTGTCACGAACTCCAGTAGTATTGTGGA
	gene_exon	FBXW7	4	153332627	plus	TCATCTTGTTCACCAGCATGTTCTTCATCTTCCTCTTGTT
	gene_exon	FBXW7	4	153332713	minus	CCAAAATGATTCCCAGCAAGGACAGTTGGAAGAAAACAAT
	gene_exon	FBXW7	4	153332753	minus	GGAATGGTGAAGTTGTTGGAGTAGAACCTAGACCTGGAGG
	gene_exon	FBXW7	4	153332760	plus	GTCTAGGTTCTACTCCAACAACTTCACCATTCCTTGCAGT
	gene_exon	FBXW7	4	153332765	plus	GGTTCTACTCCAACAACTTCACCATTCCTTGCAGTGTGCT
	gene_exon	FBXW7	4	153332974	plus	TACTTCTTGGACCTTGGCTAGACTATCAGAAGATGCAAAG
	gene_exon	FBXW7	4	153333013	plus	GGTTTTCACATTCTGCAGGGGAAAATAGGGTAAAAAACAA
	tri- and tetranucleotide repeats	FGA	4	155508817	minus	GACAAATCACTCAGCAGCTACTTCAATAACCATATTTTCG
	tri- and tetranucleotide repeats	FGA	4	155509076	plus	CCTTCCATGAATGCCAGTTAAGATGTCCTAATAGCAATTA
	mono- and dinucleotide repeats	TERT	5	1294526	minus	GACGACGTGCTGGTTCACCTGCTGGCACGCTGCGCGCTCT
	mono- and dinucleotide repeats	TERT	5	1294815	plus	CTCTCCGCATGTCGCTGGTTCCCCCCGGCCGCCCTCAACC
	gene_exon	MAP3K1	5	56111363	minus	ATTTTCTCTCGCGGGCTACATTCGCTCGGCCCCTGCGAGG
	gene_exon	MAP3K1	5	56111590	plus	AAAGTGCGGAGTGTGGAGCTGGACCAGCTGCCTGAGCAGC
	gene_exon	MAP3K1	5	56111602	minus	CAAGGAAGAGCGGCTGCTCAGGCAGCTGGTCCAGCTCCAC
	gene_exon	MAP3K1	5	56111928	plus	AGAGGGCAATGAATGAACCCCGGGCACCATGCACGGCGTC
	gene_exon	MAP3K1	5	56152197	minus	AGACCTATGTTCCACTGTAGTTAACAAAATGAATCCCAAG
	gene_exon	MAP3K1	5	56152441	minus	CGATCATCCATCTTGTGCAACCCTTTGAGAGTTTCTTTAT
	gene_exon	MAP3K1	5	56152548	plus	TTGGAAAGGAGAAATAGGCGAGGGCCTGTGGTAAGTGGCT
	gene_exon	MAP3K1	5	56152801	plus	ATGCTTAAACCAAGACTGCCCTCTCATGTCAGTATCTAAA
	gene_exon	MAP3K1	5	56155289	minus	CTAGTTAAAACGCAACCTCCTCCCTTACAATTTTGTAATG
	gene_exon	MAP3K1	5	56155565	minus	AGACTCAGCTGCTAAGTGATTCATTTCAGATCCATCTCCT
	gene_exon	MAP3K1	5	56155679	plus	ATCAGGTCGCACAGTGAAATCAGAATCTCCAGGAGTAAGG
	gene_exon	MAP3K1	5	56155926	plus	GTGATAAAACTGGGATGTTGTTTGCCTCTTTCCCTGCATT
	gene_exon	MAP3K1	5	56160627	minus	CCCGCATCACTTTGTTAACACGGCGGTTTGTTTCCTCAGG
	gene_exon	MAP3K1	5	56160760	plus	AGGTAGGATTCGTCACCATTTTATACTTTATTAGTAGTAG
	gene_exon	MAP3K1	5	56160975	minus	GCTATTTCCATGATTTAATCTTTCATTTTCACTGAATTTA
	gene_exon	MAP3K1	5	56160995	plus	GATTAAATCATGGAAATAGCTGTAGATTTTTCTTATATAC
	gene_exon	MAP3K1	5	56161093	minus	CATCTGTGGTTCACAAGAACTTCTAAATTTATCACTTTTA
	gene_exon	MAP3K1	5	56161356	plus	ACTAAATTTAGGCAGTGACCATTTTAAAGGTGTGAAGGTA
	gene_exon	MAP3K1	5	56161364	minus	TTCTTACATACCTTCACACCTTTAAAATGGTCACTGCCTA
	gene_exon	MAP3K1	5	56161470	plus	ACAAACACTGACCTGCTGTAAGAATGTTGTCCTTAGTAAA
	gene_exon	MAP3K1	5	56161707	minus	TGCGTGAAACAAACTTCTGGATGGTGTTACGAGATGGAGC
	gene_exon	MAP3K1	5	56161727	plus	CCAGAAGTTTGTTTCACGCATGTCAAATTCTCATACATTG
	gene_exon	MAP3K1	5	56162063	plus	TACCCCAACTCTACAGAAGTAAAATAATTAGCTGGGAGTG
	gene_exon	MAP3K1	5	56167498	minus	GTAGGTGTGAGTTAACCTTCTTTGCTATGAAAACAATTCA
	gene_exon	MAP3K1	5	56167757	minus	TCTTCATCAAGCATGCCCAACAAGCAAATAGGACACATCT
	gene_exon	MAP3K1	5	56167863	plus	GTGGCTCTTTTTCTCCCTATGCTTACTCAACACAGTTGCT
	gene_exon	MAP3K1	5	56168127	plus	TGGAAGGTATACATGAAGGGAAGGAGGTGGAAGAAGACCT
	gene_exon	MAP3K1	5	56168295	minus	GCAAGTAAACACAGCAGGTTAAATGATTTTGATTTGCAAA
[truncated: 4,306 more rows]
