# Supplementary material for: Profiling diverse sequence tandem repeats in colorectal cancer reveals co-occurrence of microsatellite and chromosomal instability involving Chromosome 8
Source: Genome Med. 2021 Sep 6;13:145. doi: 10.1186/s13073-021-00958-z (PMC8420050; doi:10.1186/s13073-021-00958-z)
Supplement: Supplementary file 4 — Additional file 4. Log2 copy number ratio per gene from the targeted ultra-deep sequencing. [file 13073_2021_958_MOESM4_ESM.txt]

Patient ID	Gene	Log2_ratio_median
P72	MTOR	-0.640593053
P72	ARID1A	0.037277069
P72	JAK1	0.010899857
P72	NRAS	-0.028367996
P72	FLG	-0.012964212
P72	KIAA1804	0.009656374
P72	MSH2	-0.036353168
P72	MSH6	-0.01202403
P72	TET3	0.032867965
P72	ACVR2A	0.005115501
P72	STAT1	-0.022471368
P72	ERBB4	-0.028383449
P72	VHL	-0.019844918
P72	RAF1	-0.019947784
P72	TGFBR2	-0.041307531
P72	MLH1	-0.031455222
P72	CTNNB1	0.014903527
P72	PIK3CA	-0.014767189
P72	FGFR3	0.029326223
P72	PDGFRA	0.005721357
P72	KIT	-0.004732074
P72	TET2	-0.003598995
P72	PCDH10	0.040143384
P72	FBXW7	0.010181239
P72	MAP3K1	-0.01206815
P72	APC	-0.010187833
P72	CSF1R	-0.002014641
P72	VEGFA	0.042112457
P72	ESR1	-0.005269271
P72	PMS2	-0.001519548
P72	GLI3	0.004299668
P72	EGFR	-0.008311403
P72	TRRAP	0.002713999
P72	MET	-0.02606744
P72	BRAF	0.023799043
P72	WRN	-0.004595809
P72	FGFR1	0.021312841
P72	TRPS1	-0.008370717
P72	MYC	0.048587519
P72	JAK2	0.009373352
P72	CDKN2A	0.037931902
P72	ABL1	0.022572929
P72	RET	0.038556098
P72	MAPK8	-0.007797857
P72	PTEN	-0.001719291
P72	TCF7L2	0.022813287
P72	FGFR2	-0.004952597
P72	HRAS	0.054831493
P72	ATM	-0.02922207
P72	KRAS	0.026783708
P72	ACVR1B	0.021430959
P72	ERBB3	0.032425044
P72	CDK4	0.033127162
P72	FLT3	-0.016536899
P72	RB1	-0.005660595
P72	EDNRB	-0.024736154
P72	GPC6	-0.014156716
P72	TEP1	0.014401259
P72	MARK3	-0.019511227
P72	AKT1	0.013672035
P72	MAP2K1	0.009188396
P72	MAPK3	0.022638575
P72	TP53	0.001614691
P72	ERBB2	0.027617223
P72	STAT3	-0.021381446
P72	AXIN2	0.025887543
P72	PRKCA	0.008707861
P72	SOX9	0.067964375
P72	SMAD2	-0.00135067
P72	SMAD4	-0.006287734
P72	NARS	-0.040130684
P72	STK11	0.0216588
P72	MAP2K2	0.034542743
P72	MAP2K7	0.051213988
P72	AKT2	0.044423819
P72	SRC	0.026574905
P72	PLCG1	0.051383711
P72	AURKA	0.001486862
P72	TPTE	-0.007848559
P72	MAPK1	-0.022018232
P72	ARAF	0.057368264
P72	FAM123B	0.063429975
P98	MTOR	0.034892168
P98	ARID1A	0.12085049
P98	JAK1	0.014351994
P98	NRAS	-0.110500982
P98	FLG	0.471442687
P98	KIAA1804	0.546224616
P98	MSH2	0.005718415
P98	MSH6	0.021987253
P98	TET3	0.103438742
P98	ACVR2A	-0.143587846
P98	STAT1	0.362856563
P98	ERBB4	0.107851961
P98	VHL	-0.291825523
P98	RAF1	-0.264797339
P98	TGFBR2	-0.378802757
P98	MLH1	-0.385625015
P98	CTNNB1	-0.402373459
P98	PIK3CA	-0.514155555
P98	FGFR3	0.084673732
P98	PDGFRA	-0.310084588
P98	KIT	-0.39792776
P98	TET2	-0.44951953
P98	PCDH10	-0.511182469
P98	FBXW7	-0.489869486
P98	MAP3K1	-0.052879789
P98	APC	-0.09693691
P98	CSF1R	0.07088822
P98	VEGFA	-0.026423488
P98	ESR1	-0.186625597
P98	PMS2	0.500101501
P98	GLI3	0.433275117
P98	EGFR	0.469716537
P98	TRRAP	0.502479124
P98	MET	0.327305152
P98	BRAF	0.262046853
P98	WRN	-0.077103494
P98	FGFR1	0.172096614
P98	TRPS1	-0.063828798
P98	MYC	3.564109563
P98	JAK2	-0.510461235
P98	CDKN2A	-0.426860245
P98	ABL1	-0.241903947
P98	RET	-0.043307059
P98	MAPK8	-0.297045767
P98	PTEN	-0.3108133
P98	TCF7L2	-0.166484727
P98	FGFR2	-0.115778467
P98	HRAS	0.451527949
P98	ATM	-0.468573253
P98	KRAS	-0.152544744
P98	ACVR1B	0.132054159
P98	ERBB3	0.177678039
P98	CDK4	0.18463986
P98	FLT3	0.648689739
P98	RB1	0.471160423
P98	EDNRB	0.496756849
P98	GPC6	0.576232948
P98	TEP1	-0.24806212
P98	MARK3	-0.230926768
P98	AKT1	-0.149707183
P98	MAP2K1	0.361309296
P98	MAPK3	0.136332284
P98	TP53	-0.294895448
P98	ERBB2	-0.215944914
P98	STAT3	-0.201551874
P98	AXIN2	-0.266661571
P98	PRKCA	-0.30794623
P98	SOX9	-0.31576188
P98	SMAD2	-0.240748972
P98	SMAD4	-0.143547154
P98	NARS	-0.059400029
P98	STK11	0.294126686
P98	MAP2K2	0.166667238
P98	MAP2K7	0.292133352
P98	AKT2	0.434829418
P98	SRC	0.542728787
P98	PLCG1	0.502079498
P98	AURKA	0.403971104
P98	TPTE	-0.130388548
P98	MAPK1	-0.319826803
P98	ARAF	0.434052802
P98	FAM123B	0.306801064
P168	MTOR	0.006917225
P168	ARID1A	-0.007199192
P168	JAK1	-0.004275531
P168	NRAS	0.008234784
P168	FLG	-0.018703296
P168	KIAA1804	-0.029774303
P168	MSH2	0.036199766
P168	MSH6	0.022262664
P168	TET3	0.011298087
P168	ACVR2A	0.014625727
P168	STAT1	0.030623448
P168	ERBB4	-0.029672622
P168	VHL	-0.009027142
P168	RAF1	0.013265378
P168	TGFBR2	0.023067375
P168	MLH1	0.023695301
P168	CTNNB1	0.005163245
P168	PIK3CA	0.007824372
P168	FGFR3	-0.017094335
P168	PDGFRA	0.014156718
P168	KIT	-0.01741965
P168	TET2	0.004887118
P168	PCDH10	-0.054420363
P168	FBXW7	0.007550848
P168	MAP3K1	-0.012648462
P168	MSH3	0.036875641
P168	APC	0.00831357
P168	CSF1R	-0.003360224
P168	VEGFA	0.029451839
P168	ESR1	-0.02630885
P168	PMS2	-0.004537354
P168	GLI3	-0.067606315
P168	EGFR	-0.024675935
P168	TRRAP	-0.020553977
P168	MET	0.028581511
P168	BRAF	0.013631596
P168	WRN	0.028996715
P168	FGFR1	-0.001574243
P168	TRPS1	-0.025295855
P168	MYC	0.004702215
P168	JAK2	0.032345904
P168	CDKN2A	-0.025501586
P168	ABL1	-0.02435562
P168	RET	-0.008938167
P168	MAPK8	0.008107953
P168	PTEN	0.008299008
P168	TCF7L2	0.015835897
P168	FGFR2	-0.016894012
P168	HRAS	-0.049296689
P168	ATM	0.01290364
P168	KRAS	-0.0227628
P168	ACVR1B	-0.010632509
P168	ERBB3	0.032501075
P168	CDK4	0.038429735
P168	FLT3	0.017915716
P168	RB1	0.007079124
P168	EDNRB	-0.026885418
P168	GPC6	-0.035339751
P168	TEP1	0.026366011
P168	MARK3	0.014903677
P168	AKT1	-0.016782843
P168	MAP2K1	0.011823734
P168	MAPK3	0.002171082
P168	TP53	0.035432401
P168	ERBB2	0.006423541
P168	STAT3	0.017438792
P168	AXIN2	-0.010323794
P168	PRKCA	-0.005197916
P168	SOX9	-0.075887705
P168	SMAD2	-0.024605215
P168	SMAD4	-0.012576025
P168	NARS	0.029759836
P168	STK11	-0.021232853
P168	MAP2K2	0.007907625
P168	MAP2K7	0.011490429
P168	AKT2	-0.004281517
P168	SRC	-0.005782906
P168	PLCG1	-0.011897144
P168	AURKA	-0.025556712
P168	TPTE	-0.022117895
P168	MAPK1	-0.000887835
P168	ARAF	-0.037720241
P168	FAM123B	-0.053220852
P216	MTOR	-0.46479788
P216	ARID1A	-0.521010156
P216	JAK1	-0.523362461
P216	NRAS	-0.392520554
P216	FLG	0.279960333
P216	KIAA1804	0.322881719
P216	MSH2	0.031835134
P216	MSH6	0.018066209
P216	TET3	0.0555055
P216	ACVR2A	0.172766866
P216	STAT1	-0.044563696
P216	ERBB4	0.170383501
P216	VHL	-0.019828417
P216	RAF1	-0.07539514
P216	TGFBR2	-0.121459144
P216	MLH1	-0.078684206
P216	CTNNB1	0.041617519
P216	PIK3CA	0.24847922
P216	FGFR3	-0.460331733
P216	PDGFRA	-0.470208693
P216	KIT	-0.447187503
P216	TET2	-0.360535931
P216	PCDH10	-0.309333452
P216	FBXW7	-0.171632003
P216	MAP3K1	0.120828364
P216	APC	-0.082702548
P216	CSF1R	-0.040636788
P216	VEGFA	-0.079476391
P216	ESR1	0.007040199
P216	PMS2	0.136967142
P216	GLI3	0.325435689
P216	EGFR	0.324128914
P216	TRRAP	0.299496987
P216	MET	0.224282942
P216	BRAF	0.468218171
P216	WRN	-0.721796045
P216	FGFR1	-0.138077455
P216	TRPS1	0.081529037
P216	MYC	0.261258947
P216	JAK2	0.558637941
P216	CDKN2A	0.464701025
P216	ABL1	0.611471764
P216	RET	-0.118411117
P216	MAPK8	0.077299132
P216	PTEN	0.17736998
P216	TCF7L2	-0.168883574
P216	FGFR2	-0.086228983
P216	HRAS	0.128309694
P216	ATM	-0.249105469
P216	KRAS	1.01541167
P216	ACVR1B	0.100276183
P216	ERBB3	0.03934076
P216	CDK4	-0.070477936
P216	FLT3	0.671238686
P216	RB1	0.955718188
P216	EDNRB	0.880505958
P216	GPC6	0.845161028
P216	TEP1	0.537687003
P216	MARK3	-0.218549777
P216	AKT1	-0.090380841
P216	MAP2K1	-0.156047417
P216	MAPK3	-0.192162444
P216	TP53	-0.724628719
P216	ERBB2	-0.60433197
P216	STAT3	-0.624136005
P216	AXIN2	-0.616096347
P216	PRKCA	-0.621160271
P216	SOX9	-0.308375675
P216	SMAD2	-0.787418704
P216	SMAD4	-0.926514816
P216	NARS	-1.107494789
P216	STK11	0.300970054
P216	MAP2K2	0.221547903
P216	MAP2K7	0.348212382
P216	AKT2	-0.103900242
P216	SRC	0.605665925
P216	PLCG1	0.732531847
P216	AURKA	0.609832581
P216	TPTE	-0.092191563
P216	MAPK1	-0.554954591
P216	ARAF	-0.678034924
P216	FAM123B	-0.57166058
P401	MTOR	-0.488231827
P401	ARID1A	-0.425387756
P401	JAK1	0.067658018
P401	NRAS	0.091587317
P401	FLG	0.090794852
P401	KIAA1804	0.168292747
P401	MSH2	0.46005196
P401	MSH6	0.3379759
P401	TET3	0.604018942
P401	ACVR2A	0.084643016
P401	STAT1	-0.049011079
P401	ERBB4	-0.315735033
P401	VHL	0.03663883
P401	RAF1	-0.102487111
P401	TGFBR2	-0.234540348
P401	MLH1	-0.152730056
P401	CTNNB1	-0.179910586
P401	PIK3CA	0.171726509
P401	FGFR3	0.01887412
P401	PDGFRA	-0.051323377
P401	KIT	-0.238417673
P401	TET2	-0.130570093
P401	PCDH10	-0.290271738
P401	FBXW7	-0.333392061
P401	MAP3K1	0.03150127
P401	APC	0.11317379
P401	CSF1R	0.238781942
P401	VEGFA	-0.026296083
P401	ESR1	-0.11629376
P401	PMS2	-0.105837198
P401	GLI3	-0.075762837
P401	EGFR	0.15822738
P401	TRRAP	0.07478819
P401	MET	-0.195365891
P401	BRAF	-0.037398462
P401	WRN	-0.456156532
P401	FGFR1	-0.333417044
P401	TRPS1	-0.023317085
P401	MYC	0.265615901
P401	JAK2	-0.067738461
P401	CDKN2A	0.059531476
P401	ABL1	-0.042775907
P401	RET	0.007591548
P401	MAPK8	-0.238721786
P401	PTEN	0.026328704
P401	TCF7L2	-0.137012575
P401	FGFR2	-0.336063108
P401	HRAS	0.171436885
P401	ATM	-0.088685024
P401	KRAS	0.677975257
P401	ACVR1B	0.403804414
P401	ERBB3	0.421350059
P401	CDK4	0.111198517
P401	FLT3	0.340472229
P401	RB1	0.357778611
P401	EDNRB	0.282502588
P401	GPC6	-0.056905207
P401	TEP1	-0.295452548
P401	MARK3	-0.394688434
P401	AKT1	-0.336936758
P401	MAP2K1	0.251710047
P401	MAPK3	0.000611787
P401	TP53	-0.724749999
P401	ERBB2	0.389072589
P401	STAT3	0.198748921
P401	AXIN2	0.470157436
P401	PRKCA	0.167726249
P401	SOX9	0.547732194
P401	SMAD2	-0.53385163
P401	SMAD4	-0.53488223
P401	NARS	-0.344441717
P401	STK11	0.141456517
P401	MAP2K2	0.096462876
P401	MAP2K7	0.286245204
P401	AKT2	0.172708255
P401	SRC	0.606116955
P401	PLCG1	0.677357956
P401	AURKA	0.448802885
P401	TPTE	-0.392553738
P401	MAPK1	-0.028880637
P401	ARAF	0.497134465
P401	FAM123B	0.507745581
P502	MTOR	0.104006661
P502	ARID1A	0.027178555
P502	JAK1	-0.029946511
P502	NRAS	-0.661779506
P502	FLG	-0.029345335
P502	KIAA1804	0.219767624
P502	MSH2	0.102891069
P502	MSH6	0.069876756
P502	TET3	0.153934103
P502	ACVR2A	0.063496921
P502	STAT1	-0.027502536
P502	ERBB4	0.07921478
P502	VHL	0.390465482
P502	RAF1	0.557469754
P502	TGFBR2	0.03039702
P502	MLH1	-0.105763215
P502	CTNNB1	0.018304781
P502	PIK3CA	0.447138255
P502	FGFR3	0.060520252
P502	PDGFRA	-0.073480218
P502	KIT	-0.19711582
P502	TET2	-0.583051214
P502	PCDH10	-0.654004571
P502	FBXW7	-0.430413038
P502	MAP3K1	-0.519552802
P502	APC	0.578252057
P502	CSF1R	-0.626437527
P502	VEGFA	-0.093281851
P502	ESR1	-0.681828424
P502	PMS2	0.090956056
P502	GLI3	-0.021368953
P502	EGFR	-0.105499947
P502	TRRAP	0.15374313
P502	MET	-0.62214951
P502	BRAF	-0.532423128
P502	WRN	-0.456932328
P502	FGFR1	0.039629255
P502	TRPS1	0.465063337
P502	MYC	1.07578129
P502	JAK2	0.130777609
P502	CDKN2A	-0.183054366
P502	ABL1	0.056308731
P502	RET	0.055357721
P502	MAPK8	0.006589381
P502	PTEN	0.063941121
P502	TCF7L2	-0.001650261
P502	FGFR2	0.15563631
P502	HRAS	-0.517266032
P502	ATM	0.206763558
P502	KRAS	0.080733702
P502	ACVR1B	0.074574368
P502	ERBB3	-0.120393579
P502	CDK4	0.061603835
P502	FLT3	-0.078242081
P502	RB1	0.631896127
P502	EDNRB	0.546240254
P502	GPC6	-0.079351608
P502	TEP1	0.030225205
P502	MARK3	0.084863902
P502	AKT1	0.083437561
P502	MAP2K1	-0.262711772
P502	MAPK3	-0.08752006
P502	TP53	-0.646462686
P502	ERBB2	-0.649152388
P502	STAT3	-0.508444009
P502	AXIN2	-0.651343741
P502	PRKCA	-0.597582836
P502	SOX9	-0.70839345
P502	SMAD2	-0.562217628
P502	SMAD4	-0.590761321
P502	NARS	-0.379218386
P502	STK11	-0.523249573
P502	MAP2K2	-0.576669605
P502	MAP2K7	-0.734919634
P502	AKT2	0.008719715
P502	SRC	0.093963067
P502	PLCG1	-0.103138513
P502	AURKA	0.196146563
P502	TPTE	-0.479591414
P502	MAPK1	-0.497735773
P502	ARAF	-0.144574843
P502	FAM123B	-0.107194015
P506	MTOR	0.009192991
P506	ARID1A	0.035501089
P506	JAK1	0.01230593
P506	NRAS	0.014303517
P506	FLG	-0.006878543
P506	KIAA1804	-0.016846608
P506	MSH2	-0.020692023
P506	MSH6	-0.006508175
P506	TET3	-0.031169425
P506	ACVR2A	-0.066409298
P506	STAT1	-0.008920715
P506	ERBB4	-0.038057106
P506	VHL	-0.043030755
P506	RAF1	-0.051604472
P506	TGFBR2	-0.036378798
P506	MLH1	-0.081111979
P506	CTNNB1	-0.106506576
P506	PIK3CA	-0.053376574
P506	FGFR3	0.054411095
P506	PDGFRA	-0.046866946
P506	KIT	-0.036012583
P506	TET2	-0.048632944
P506	PCDH10	-0.129067881
P506	FBXW7	-0.013040779
P506	MAP3K1	0.044030097
P506	APC	-0.005320823
P506	CSF1R	0.038257512
P506	VEGFA	0.761943471
P506	ESR1	-0.125860615
P506	PMS2	0.129040857
P506	GLI3	0.042264324
P506	EGFR	0.095354851
P506	TRRAP	0.075093278
P506	MET	0.077363748
P506	BRAF	0.107510747
P506	WRN	-0.080580038
P506	FGFR1	-0.075459965
P506	TRPS1	0.004010407
P506	MYC	-0.004287756
P506	JAK2	-0.054692525
P506	CDKN2A	-0.168190349
P506	ABL1	0.069598327
P506	RET	0.009255809
P506	MAPK8	0.020065044
P506	PTEN	0.038902514
P506	TCF7L2	-0.019259771
P506	FGFR2	-0.029083754
P506	HRAS	0.023471725
P506	ATM	-0.063166877
P506	KRAS	-0.044007406
P506	ACVR1B	-0.024262886
P506	ERBB3	-0.056896482
P506	CDK4	0.032175858
P506	FLT3	0.073862555
P506	RB1	0.105073071
P506	EDNRB	0.056063081
P506	GPC6	0.008746075
P506	TEP1	-0.076150608
P506	MARK3	-0.055115112
P506	AKT1	-0.022223698
P506	MAP2K1	-0.073922881
P506	MAPK3	0.024941473
P506	TP53	-0.010378532
P506	ERBB2	0.019048196
P506	STAT3	0.041075375
P506	AXIN2	0.009967758
P506	PRKCA	0.004541018
P506	SOX9	-0.129595539
P506	SMAD2	-0.026592405
P506	SMAD4	-0.059981584
P506	NARS	0.020865152
P506	STK11	0.111864675
P506	MAP2K2	0.031750404
P506	MAP2K7	0.096123193
P506	AKT2	0.008035296
P506	SRC	0.213145094
P506	PLCG1	0.215447338
P506	AURKA	0.215918982
P506	TPTE	-0.003327917
P506	MAPK1	0.014220728
P506	ARAF	-0.024871928
P506	FAM123B	-0.071520293
P523	MTOR	-0.306126431
P523	ARID1A	-0.344631818
P523	JAK1	-0.304470223
P523	NRAS	-0.220371072
P523	FLG	0.222218841
P523	KIAA1804	0.222361422
P523	MSH2	0.19278836
P523	MSH6	0.140292162
P523	TET3	0.137406956
P523	ACVR2A	0.229908841
P523	STAT1	0.146120709
P523	ERBB4	0.414653811
P523	VHL	-0.252304422
P523	RAF1	-0.30460451
P523	TGFBR2	-0.271512141
P523	MLH1	-0.235718859
P523	CTNNB1	-0.227091872
P523	PIK3CA	0.020643114
P523	FGFR3	0.131617059
P523	PDGFRA	-0.275910401
P523	KIT	-0.20486848
P523	TET2	-0.100506301
P523	PCDH10	0.068998082
P523	FBXW7	-0.02378664
P523	MAP3K1	-0.160460086
P523	APC	-0.246312625
P523	CSF1R	-0.285381522
P523	VEGFA	-0.319047918
P523	ESR1	-0.159937525
P523	PMS2	0.181936239
P523	GLI3	0.230121378
P523	EGFR	0.231418864
P523	TRRAP	-0.229756723
P523	MET	-0.154760182
P523	BRAF	-0.055302056
P523	WRN	-0.039776411
P523	FGFR1	-0.332207626
P523	TRPS1	0.574581862
P523	MYC	0.423043252
P523	JAK2	0.361694712
P523	CDKN2A	0.350303227
P523	ABL1	0.090665083
P523	RET	-0.283294847
P523	MAPK8	-0.101253717
P523	PTEN	-0.057910978
P523	TCF7L2	-0.26153083
P523	FGFR2	-0.319221468
P523	HRAS	0.193450425
P523	ATM	0.056299013
P523	KRAS	0.336804429
P523	ACVR1B	0.030061648
P523	ERBB3	0.076685303
P523	CDK4	0.028694148
P523	FLT3	-0.289752214
P523	RB1	0.345482997
P523	EDNRB	0.285999241
P523	GPC6	0.2351038
P523	TEP1	0.104357396
P523	MARK3	0.05805764
P523	AKT1	0.043229121
P523	MAP2K1	0.040648113
P523	MAPK3	-0.336704175
P523	TP53	-0.3930334
P523	ERBB2	0.08424371
P523	STAT3	0.062699772
P523	AXIN2	0.073382256
P523	PRKCA	0.054184825
P523	SOX9	0.197904237
P523	SMAD2	0.051158776
P523	SMAD4	-0.186053734
P523	NARS	0.074564551
P523	STK11	0.010546063
P523	MAP2K2	-0.00561074
P523	MAP2K7	0.025923611
P523	AKT2	-0.019706642
P523	SRC	0.106343081
P523	PLCG1	0.133541685
P523	AURKA	0.116737435
P523	TPTE	-0.10067916
P523	MAPK1	-0.290802478
P523	ARAF	0.185541162
P523	FAM123B	0.12317847
P544	MTOR	-0.005980894
P544	ARID1A	0.027993592
P544	JAK1	-0.092585306
P544	NRAS	-0.123590703
P544	FLG	-0.093555972
P544	KIAA1804	-0.058498318
P544	MSH2	-0.048736254
P544	MSH6	-0.030186535
P544	TET3	0.028242934
P544	ACVR2A	-0.143122747
P544	STAT1	-0.086739017
P544	ERBB4	-0.153118412
P544	VHL	0.278985474
P544	RAF1	0.21038183
P544	TGFBR2	0.00814872
P544	MLH1	-0.00484514
P544	CTNNB1	0.053045564
P544	PIK3CA	0.114135709
P544	FGFR3	-0.291726544
P544	PDGFRA	-0.53027507
P544	KIT	-0.575952887
P544	TET2	-0.547571023
P544	PCDH10	-0.578643941
P544	FBXW7	-0.541715118
P544	MAP3K1	-0.502701638
P544	APC	-0.604534841
P544	CSF1R	-0.429600821
P544	VEGFA	0.189688406
P544	ESR1	0.141984105
P544	PMS2	0.282376035
P544	GLI3	0.181749658
P544	EGFR	0.252224833
P544	TRRAP	0.310705604
P544	MET	0.210093198
P544	BRAF	0.252645511
P544	WRN	-1.129431302
P544	FGFR1	-1.01890757
P544	TRPS1	0.721304156
P544	MYC	0.902937119
P544	JAK2	0.062347029
P544	CDKN2A	0.167512267
P544	ABL1	0.722635131
P544	RET	0.110115218
P544	MAPK8	0.065790736
P544	PTEN	-2.148052708
P544	TCF7L2	0.133867804
P544	FGFR2	-0.080837844
P544	HRAS	0.210994105
P544	ATM	-0.082379847
P544	KRAS	-0.043782153
P544	ACVR1B	0.003109536
P544	ERBB3	0.024227935
P544	CDK4	-0.039373397
P544	FLT3	0.573946126
P544	RB1	0.541763639
P544	EDNRB	0.522234799
P544	GPC6	0.540236063
P544	TEP1	0.010594042
P544	MARK3	-0.05372499
P544	AKT1	0.103806641
P544	MAP2K1	-0.524823043
P544	MAPK3	-0.37830791
P544	TP53	-0.500075109
P544	ERBB2	0.268022103
P544	STAT3	0.218872927
P544	AXIN2	-1.052781318
P544	PRKCA	-0.241893762
P544	SOX9	0.100855384
P544	SMAD2	-0.79649994
P544	SMAD4	-2.239272317
P544	NARS	-0.733022823
P544	STK11	-0.578737444
P544	MAP2K2	-0.629964264
P544	MAP2K7	-0.627471234
P544	AKT2	-1.018567395
P544	SRC	0.334801291
P544	PLCG1	0.302511848
P544	AURKA	0.186776314
P544	TPTE	-0.06573581
P544	MAPK1	-0.290343809
P544	ARAF	-0.782593239
P544	FAM123B	-0.839034971
P592	MTOR	-0.457255836
P592	ARID1A	-0.39739823
P592	JAK1	0.062535367
P592	NRAS	0.390887413
P592	FLG	-0.315860105
P592	KIAA1804	0.062954423
P592	MSH2	0.680952524
P592	MSH6	-0.114698371
P592	TET3	0.709208147
P592	ACVR2A	-0.547324658
P592	STAT1	-0.18804728
P592	ERBB4	-0.236881925
P592	VHL	0.816891704
P592	RAF1	0.1181329
P592	TGFBR2	-0.421276358
P592	MLH1	-0.038272247
P592	CTNNB1	-0.293134711
P592	PIK3CA	-0.496010345
P592	FGFR3	1.377518935
P592	PDGFRA	-0.150440516
P592	KIT	-0.475469025
P592	TET2	-0.410145858
P592	PCDH10	0.58465314
P592	FBXW7	-0.655658874
P592	MAP3K1	-0.383040958
P592	APC	-0.672290842
P592	CSF1R	0.109919208
P592	VEGFA	0.518591615
P592	ESR1	-0.080349026
P592	PMS2	0.745463684
P592	GLI3	0.104654847
P592	EGFR	0.512083806
P592	TRRAP	0.887095043
P592	MET	-0.226321764
P592	BRAF	-0.280512699
P592	WRN	-0.318793516
P592	FGFR1	0.538734122
P592	TRPS1	-0.591001366
P592	MYC	0.78837522
P592	JAK2	-0.100444894
P592	CDKN2A	0.264295129
P592	ABL1	0.556358626
P592	RET	0.418347358
P592	MAPK8	-0.293882726
P592	PTEN	-0.449337894
P592	TCF7L2	-0.151840824
P592	FGFR2	-0.276844172
P592	HRAS	1.713458952
P592	ATM	-0.493274005
P592	KRAS	-0.180399382
P592	ACVR1B	0.188707249
P592	ERBB3	0.516034196
P592	CDK4	1.026018719
P592	FLT3	0.128851698
P592	RB1	-0.175170648
P592	EDNRB	-0.441806265
P592	GPC6	-0.229468217
P592	TEP1	0.293371638
P592	MARK3	0.234476465
P592	AKT1	0.968321007
P592	MAP2K1	0.010917434
P592	MAPK3	0.425016609
P592	TP53	-0.971410965
P592	ERBB2	0.796468519
P592	STAT3	0.17113865
P592	AXIN2	0.840767035
P592	PRKCA	0.010637312
P592	SOX9	0.893692729
P592	SMAD2	-0.811094798
P592	SMAD4	-0.664150702
P592	NARS	-0.067364421
P592	STK11	1.402978136
P592	MAP2K2	1.076627545
P592	MAP2K7	1.250960394
P592	AKT2	0.492888631
P592	SRC	0.654917445
P592	PLCG1	0.062898137
P592	AURKA	0.169190579
P592	TPTE	-0.981106343
P592	MAPK1	-0.005315549
P592	ARAF	0.014350955
P592	FAM123B	-0.453691565
P597	MTOR	0.100998384
P597	ARID1A	0.157988459
P597	JAK1	0.118798521
P597	NRAS	-0.212070656
P597	FLG	-0.219972935
P597	KIAA1804	-0.134682134
P597	MSH2	-0.160588423
P597	MSH6	-0.028347112
P597	TET3	0.090506868
P597	ACVR2A	-1.176909834
P597	STAT1	0.054312311
P597	ERBB4	-1.286074506
P597	VHL	0.164065826
P597	RAF1	0.062074174
P597	TGFBR2	-0.025557824
P597	MLH1	-0.03223889
P597	CTNNB1	-0.016187472
P597	PIK3CA	-1.299488304
P597	FGFR3	0.041546478
P597	PDGFRA	0.10911746
P597	KIT	-0.083579982
P597	TET2	-0.628974975
P597	PCDH10	-0.945779731
P597	FBXW7	-0.854597367
P597	MAP3K1	-0.510076141
P597	APC	-0.18847736
P597	CSF1R	0.076801239
P597	VEGFA	0.056167942
P597	ESR1	-0.07833124
P597	PMS2	0.03637054
P597	GLI3	0.070453383
P597	EGFR	0.143770851
P597	TRRAP	0.170591131
P597	MET	-0.042635387
P597	BRAF	-0.523839281
P597	WRN	-1.133854426
P597	FGFR1	0.129772023
P597	TRPS1	-0.909415894
P597	MYC	0.080411585
P597	JAK2	-0.92802844
P597	CDKN2A	-0.225784261
P597	ABL1	0.095450607
P597	RET	0.041411829
P597	MAPK8	-0.438605767
P597	PTEN	-0.994490607
P597	TCF7L2	0.004926846
P597	FGFR2	0.173543371
P597	HRAS	0.106716403
P597	ATM	-0.630836457
P597	KRAS	-0.989517764
P597	ACVR1B	0.157491491
P597	ERBB3	0.06585009
P597	CDK4	0.06015862
P597	FLT3	0.101696897
P597	RB1	-0.962979477
P597	EDNRB	-0.368955073
P597	GPC6	-0.151454966
P597	TEP1	0.072076253
P597	MARK3	0.171106276
P597	AKT1	0.012894376
P597	MAP2K1	0.127329756
P597	MAPK3	0.038815505
P597	TP53	0.056710809
P597	ERBB2	0.09260425
P597	STAT3	0.066951793
P597	AXIN2	0.086944791
P597	PRKCA	0.12147456
P597	SOX9	0.062117592
P597	SMAD2	-1.138766969
P597	SMAD4	-0.486741846
P597	NARS	0.027791355
P597	STK11	-0.041788301
P597	MAP2K2	0.063831616
P597	MAP2K7	-0.024144563
P597	AKT2	0.057957537
P597	SRC	0.029622116
P597	PLCG1	0.078002344
P597	AURKA	0.147348553
P597	TPTE	-0.300246607
P597	MAPK1	0.040130934
P597	ARAF	-0.033916817
P597	FAM123B	0.065274243
P602	MTOR	-0.196283216
P602	ARID1A	-0.397763592
P602	JAK1	-0.094446374
P602	NRAS	0.517605322
P602	FLG	0.163977551
P602	KIAA1804	-0.226559766
P602	MSH2	-0.041885801
P602	MSH6	-0.158048732
P602	TET3	-0.195090395
P602	ACVR2A	0.158553628
P602	STAT1	0.180988305
P602	ERBB4	0.703835722
P602	VHL	-0.184160338
P602	RAF1	-0.170699475
P602	TGFBR2	-0.136250812
P602	MLH1	0.293947022
P602	CTNNB1	0.025073065
P602	PIK3CA	0.523621555
P602	FGFR3	-0.284877604
P602	PDGFRA	-0.112396468
P602	KIT	0.189263829
P602	TET2	-0.051384081
P602	PCDH10	0.417507349
P602	FBXW7	0.078672907
P602	MAP3K1	-0.134946491
P602	MSH3	0.421271576
P602	APC	-0.170548134
P602	CSF1R	-0.084054443
P602	VEGFA	0.242485137
P602	ESR1	0.221273478
P602	PMS2	0.031203182
P602	GLI3	-0.135672281
P602	EGFR	0.255444737
P602	TRRAP	-0.017237377
P602	MET	0.264553396
P602	BRAF	0.28743243
P602	WRN	-0.03935912
P602	FGFR1	-0.38968758
P602	TRPS1	0.300322362
P602	MYC	0.021311092
P602	JAK2	0.301444434
P602	CDKN2A	0.91750423
P602	ABL1	-0.232126348
P602	RET	-0.31753727
P602	MAPK8	0.048909089
P602	PTEN	0.179440482
P602	TCF7L2	-0.206909702
P602	FGFR2	-0.353368499
P602	HRAS	-0.349374235
P602	ATM	0.155377312
P602	KRAS	0.592351343
P602	ACVR1B	-0.093233781
P602	ERBB3	0.601957011
P602	CDK4	-0.043796029
P602	FLT3	0.357013234
P602	RB1	0.524858689
P602	EDNRB	0.28166823
P602	GPC6	0.296207888
P602	TEP1	-0.100963002
P602	MARK3	-0.180138305
P602	AKT1	-0.20174841
P602	MAP2K1	0.133800507
P602	MAPK3	0.097520454
P602	TP53	-0.147958153
P602	ERBB2	0.025564693
P602	STAT3	-0.076057914
P602	AXIN2	-0.162613626
P602	PRKCA	-0.070042616
P602	SOX9	0.001693625
P602	SMAD2	0.173603397
P602	SMAD4	-0.455371535
P602	NARS	-0.48016992
P602	STK11	-0.240526374
P602	MAP2K2	-0.104159541
P602	MAP2K7	0.039344627
P602	AKT2	0.200876785
P602	SRC	0.445135948
P602	PLCG1	0.546831505
P602	AURKA	0.472682166
P602	TPTE	0.267725266
P602	MAPK1	-0.218328264
P602	ARAF	0.915283331
P602	FAM123B	0.307397394
P608	MTOR	-0.334888245
P608	ARID1A	-0.385483528
P608	JAK1	-0.322014593
P608	NRAS	0.200187146
P608	FLG	0.221665397
P608	KIAA1804	0.001009999
P608	MSH2	0.018734001
P608	MSH6	-0.105992515
P608	TET3	-0.074746571
P608	ACVR2A	0.507353036
P608	STAT1	0.537586672
P608	ERBB4	0.75358014
P608	VHL	-0.064992376
P608	RAF1	-0.110837763
P608	TGFBR2	0.262098778
P608	MLH1	0.420953986
P608	CTNNB1	0.203448582
P608	PIK3CA	0.872663706
P608	FGFR3	-0.663974905
P608	PDGFRA	-0.11862824
P608	KIT	0.173307468
P608	TET2	0.120053033
P608	PCDH10	0.773205401
P608	FBXW7	0.454710045
P608	MAP3K1	0.340215885
P608	APC	-0.027910766
P608	CSF1R	-0.131666205
P608	VEGFA	0.146005213
P608	ESR1	0.412824543
P608	PMS2	0.275426068
P608	GLI3	0.100428736
P608	EGFR	0.238812557
P608	TRRAP	-0.170994265
P608	MET	0.467461589
P608	BRAF	0.473085798
P608	WRN	0.289253774
P608	FGFR1	-0.552958599
P608	TRPS1	0.309890156
P608	MYC	-0.104097849
P608	JAK2	0.316726413
P608	CDKN2A	1.131146122
P608	ABL1	-0.368986701
P608	RET	-0.306789449
P608	MAPK8	0.266596479
P608	PTEN	0.380187957
P608	TCF7L2	-0.148798592
P608	FGFR2	-0.267110734
P608	HRAS	-0.440048936
P608	ATM	0.009350945
P608	KRAS	0.776908722
P608	ACVR1B	-0.153093804
P608	ERBB3	0.511986248
P608	CDK4	0.022283681
P608	FLT3	0.249593324
P608	RB1	0.476428216
P608	EDNRB	0.522597542
P608	GPC6	0.214062358
P608	TEP1	-0.330944197
P608	MARK3	-0.458531616
P608	AKT1	-0.744368538
P608	MAP2K1	0.095500045
P608	MAPK3	-0.288650911
P608	TP53	0.078867014
P608	ERBB2	-0.248360108
P608	STAT3	-0.254804434
P608	AXIN2	-0.280947999
P608	PRKCA	-0.40566887
P608	SOX9	0.040520749
P608	SMAD2	0.335296573
P608	SMAD4	-0.582763817
P608	NARS	-1.018675528
P608	STK11	-0.494420106
P608	MAP2K2	-0.318397246
P608	MAP2K7	-0.366117391
P608	AKT2	-0.158406641
P608	SRC	0.147219452
P608	PLCG1	0.163016874
P608	AURKA	0.056090183
P608	TPTE	0.126528478
P608	MAPK1	-0.160099517
P608	ARAF	1.506725167
P608	FAM123B	0.606092566
P611	MTOR	0.025655657
P611	ARID1A	-0.007513531
P611	JAK1	0.054642836
P611	NRAS	0.08767828
P611	FLG	0.014279441
P611	KIAA1804	-0.01122827
P611	MSH2	0.064285633
P611	MSH6	0.03219196
P611	TET3	-0.035992842
P611	ACVR2A	0.044332546
P611	STAT1	-0.028632888
P611	ERBB4	-0.059465322
P611	VHL	0.195148766
P611	RAF1	0.315995047
P611	TGFBR2	0.227908103
P611	MLH1	0.285138206
P611	CTNNB1	0.281990102
P611	PIK3CA	0.086759108
P611	FGFR3	-0.038080071
P611	PDGFRA	-0.727286715
P611	KIT	-0.69685051
P611	TET2	-0.709789176
P611	PCDH10	-0.75285044
P611	FBXW7	-0.597186042
P611	MAP3K1	-0.06563771
P611	APC	-0.757089401
P611	CSF1R	-0.046172125
P611	VEGFA	-0.016314448
P611	ESR1	-0.064707519
P611	PMS2	0.065662715
P611	GLI3	-0.094389969
P611	EGFR	-0.023503748
P611	TRRAP	0.031414586
P611	MET	0.007172919
P611	BRAF	0.079176367
P611	WRN	0.112738384
P611	FGFR1	-0.004366556
P611	TRPS1	-0.018552297
P611	MYC	-0.071782198
P611	JAK2	0.122697884
P611	CDKN2A	-0.171217561
P611	ABL1	-0.027867565
P611	RET	-0.068904188
P611	MAPK8	0.02601225
P611	PTEN	0.065696236
P611	TCF7L2	-0.035894061
P611	FGFR2	-0.013868665
P611	HRAS	0.364911848
P611	ATM	-0.635605619
P611	KRAS	0.126826864
P611	ACVR1B	0.047758809
P611	ERBB3	0.046265796
P611	CDK4	0.029281605
P611	FLT3	0.271541982
P611	RB1	0.348919425
P611	EDNRB	0.269978294
P611	GPC6	0.198950307
P611	TEP1	-0.04025994
P611	MARK3	-0.009133287
P611	AKT1	0.021321431
P611	MAP2K1	-0.654230997
P611	MAPK3	0.004472339
P611	TP53	-0.67809377
P611	ERBB2	-0.028986015
P611	STAT3	-0.001562438
P611	AXIN2	-0.070208565
P611	PRKCA	0.010642145
P611	SOX9	-0.187527527
P611	SMAD2	-0.781794534
P611	SMAD4	-0.821515202
P611	NARS	-0.752802413
P611	STK11	-0.721892099
P611	MAP2K2	-0.718598922
P611	MAP2K7	0.491585007
P611	AKT2	0.284275176
P611	SRC	0.449539343
P611	PLCG1	0.459303343
P611	AURKA	0.454324714
P611	TPTE	0.009736825
P611	MAPK1	0.031652462
P611	ARAF	-0.220506385
P611	FAM123B	-0.102525735
P612	MTOR	-0.010794599
P612	ARID1A	-0.02638258
P612	JAK1	-0.000354532
P612	NRAS	0.057998038
P612	FLG	0.026552732
P612	KIAA1804	-0.016892227
P612	MSH2	-0.01725231
P612	MSH6	0.009776003
P612	TET3	-0.021264497
P612	ACVR2A	0.011113793
P612	STAT1	0.03517201
P612	ERBB4	0.00539958
P612	VHL	0.039213589
P612	RAF1	0.039668637
P612	TGFBR2	0.047710838
P612	MLH1	0.070284585
P612	CTNNB1	0.001607235
P612	PIK3CA	0.024805052
P612	FGFR3	-0.062378089
P612	PDGFRA	-0.029241565
P612	KIT	0.014469251
P612	TET2	0.021701205
P612	PCDH10	-0.014642852
P612	FBXW7	0.012160001
P612	MAP3K1	0.046625374
P612	APC	0.010794265
P612	CSF1R	-0.030605449
P612	VEGFA	-0.086328655
P612	ESR1	0.008951893
P612	PMS2	0.045142289
P612	GLI3	-0.023334093
P612	EGFR	-0.00872639
P612	TRRAP	0.026329174
P612	MET	0.065782193
P612	BRAF	0.05388943
P612	WRN	0.012157938
P612	FGFR1	-0.028635101
P612	TRPS1	0.023195728
P612	MYC	0.032798478
P612	JAK2	0.036235561
P612	CDKN2A	-0.012157696
P612	ABL1	-0.059437047
P612	RET	-0.023471734
P612	MAPK8	-0.003850914
P612	PTEN	0.01970297
P612	TCF7L2	-0.052529948
P612	FGFR2	-0.021192846
P612	HRAS	-0.042826846
P612	ATM	0.045783527
P612	KRAS	0.029651261
P612	ACVR1B	-0.028228925
P612	ERBB3	-0.03647389
P612	CDK4	-0.031551667
P612	FLT3	0.012823888
P612	RB1	0.032126949
P612	EDNRB	0.033696998
P612	GPC6	0.003923548
P612	TEP1	-0.001498939
P612	MARK3	0.021786206
P612	AKT1	-0.034312841
P612	MAP2K1	0.01850504
P612	MAPK3	0.012876155
P612	TP53	-0.011901939
P612	ERBB2	-0.030981072
P612	STAT3	0.002675993
P612	AXIN2	-0.014956739
P612	PRKCA	0.017286975
P612	SOX9	-0.009586415
P612	SMAD2	0.023401842
P612	SMAD4	-0.035207835
P612	NARS	0.005731932
P612	STK11	-0.058154113
P612	MAP2K2	-0.063849882
P612	MAP2K7	-0.099650249
P612	AKT2	-0.053911367
P612	SRC	-0.09187639
P612	PLCG1	-0.009765675
P612	AURKA	0.030992841
P612	TPTE	0.030001417
P612	MAPK1	0.033182703
P612	ARAF	-0.01478806
P612	FAM123B	-0.039471646
P625	MTOR	-0.011416452
P625	ARID1A	-0.072798648
P625	JAK1	-0.0677911
P625	NRAS	-0.020060451
P625	FLG	-0.004710113
P625	KIAA1804	-0.086176727
P625	MSH2	0.002946887
P625	MSH6	-0.001573685
P625	TET3	-0.007677062
P625	ACVR2A	0.031437541
P625	STAT1	0.009923235
P625	ERBB4	0.037861903
P625	VHL	-0.037810462
P625	RAF1	-0.004103198
P625	TGFBR2	-0.004639485
P625	MLH1	-0.008982389
P625	CTNNB1	-0.002166007
P625	PIK3CA	0.062496047
P625	FGFR3	0.000961391
P625	PDGFRA	0.003143343
P625	KIT	0.003222892
P625	TET2	0.014499779
P625	PCDH10	0.025305612
P625	FBXW7	0.041697551
P625	MAP3K1	-0.026625175
P625	APC	-0.043243225
P625	CSF1R	-0.05695462
P625	VEGFA	-0.000287625
P625	ESR1	0.000222027
P625	PMS2	-0.019143174
P625	GLI3	-0.008030582
P625	EGFR	0.000337301
P625	TRRAP	-0.018398691
P625	MET	-0.002814394
P625	BRAF	0.027684047
P625	WRN	-0.010653624
P625	FGFR1	0.033796862
P625	TRPS1	0.107891108
P625	MYC	0.063934883
P625	JAK2	0.046758263
P625	CDKN2A	-0.007872777
P625	ABL1	-3.62E-05
P625	RET	0.011595071
P625	MAPK8	0.029546848
P625	PTEN	0.043467904
P625	TCF7L2	-0.031692594
P625	FGFR2	-0.012764016
P625	HRAS	-0.004020897
P625	ATM	0.025513365
P625	KRAS	0.081536719
P625	ACVR1B	-0.027535387
P625	ERBB3	0.003588692
P625	CDK4	-0.024419744
P625	FLT3	0.003583574
P625	RB1	0.041204542
P625	EDNRB	0.035396036
P625	GPC6	0.013333798
P625	TEP1	-0.020536152
P625	MARK3	0.005667987
P625	AKT1	0.011605441
P625	MAP2K1	-0.059972566
P625	MAPK3	-0.01373086
P625	TP53	-0.061661953
P625	ERBB2	-0.004057379
P625	STAT3	-0.012933553
P625	AXIN2	-0.018552786
P625	PRKCA	-0.029865918
P625	SOX9	-0.037740221
P625	SMAD2	0.01287215
P625	SMAD4	-0.024447913
P625	NARS	-0.067046528
P625	STK11	0.012655857
P625	MAP2K2	0.014376073
P625	MAP2K7	-0.000242346
P625	AKT2	0.033525931
P625	SRC	0.026259877
P625	PLCG1	0.041372236
P625	AURKA	0.046445244
P625	TPTE	0.026991589
P625	MAPK1	-0.050036748
P625	ARAF	0.006099567
P625	FAM123B	0.010470611
P627	MTOR	-0.020121151
P627	ARID1A	0.000829908
P627	JAK1	-0.045054514
P627	NRAS	0.024770131
P627	FLG	0.08852347
P627	KIAA1804	0.024720615
P627	MSH2	0.048124378
P627	MSH6	-0.059337819
P627	TET3	-0.029258924
P627	ACVR2A	0.043255586
P627	STAT1	-0.001554446
P627	ERBB4	0.091027172
P627	VHL	0.088434595
P627	RAF1	-0.036737712
P627	TGFBR2	-0.007932135
P627	MLH1	-0.017567316
P627	CTNNB1	-0.014614499
P627	PIK3CA	0.058015506
P627	FGFR3	-0.12078979
P627	PDGFRA	-0.001276759
P627	KIT	-0.011428945
P627	TET2	0.065175372
P627	PCDH10	0.093831135
P627	FBXW7	0.051496865
P627	MAP3K1	0.010437745
P627	APC	-0.036176663
P627	CSF1R	-0.01523951
P627	VEGFA	-0.062487307
P627	ESR1	0.010788407
P627	PMS2	0.018875689
P627	GLI3	-0.00394713
P627	EGFR	-0.016286768
P627	TRRAP	-0.014761731
P627	MET	0.009593881
P627	BRAF	0.029379305
P627	WRN	0.076657843
P627	FGFR1	0.009677926
P627	TRPS1	0.070314439
P627	MYC	0.049545361
P627	JAK2	0.033348681
P627	CDKN2A	0.11028697
P627	ABL1	-0.040857465
P627	RET	-0.113503169
P627	MAPK8	-0.033019139
P627	PTEN	0.055657126
P627	TCF7L2	0.040818771
P627	FGFR2	-0.014812392
P627	HRAS	-0.102466018
P627	ATM	0.012396553
P627	KRAS	0.049620747
P627	ACVR1B	-0.018987567
P627	ERBB3	-0.004896825
P627	CDK4	-0.053313924
P627	FLT3	-0.014481155
P627	RB1	0.067932395
P627	EDNRB	0.063910876
P627	GPC6	0.066268349
P627	TEP1	-0.007248297
P627	MARK3	-0.075908123
P627	AKT1	-0.114669116
P627	MAP2K1	0.016997298
P627	MAPK3	-0.055356019
P627	TP53	-0.03270744
P627	ERBB2	-0.010043692
P627	STAT3	0.000347748
P627	AXIN2	-0.01708347
P627	PRKCA	-0.009593914
P627	SOX9	0.117070428
P627	SMAD2	0.056744859
P627	SMAD4	-0.044145139
P627	NARS	-0.012937109
P627	STK11	-0.164917249
P627	MAP2K2	-0.008760618
P627	MAP2K7	-0.068989003
P627	AKT2	-0.003916573
P627	SRC	-0.0239273
P627	PLCG1	-0.062148044
P627	AURKA	-0.059036272
P627	TPTE	-0.031456433
P627	MAPK1	0.001978416
P627	ARAF	-0.029687471
P627	FAM123B	-0.048267562
P685	MTOR	0.018092135
P685	ARID1A	0.013342603
P685	JAK1	0.010704119
P685	NRAS	0.015513478
P685	FLG	0.04607395
P685	KIAA1804	0.015360087
P685	MSH2	0.033639409
P685	MSH6	0.008974935
P685	TET3	0.022691887
P685	ACVR2A	0.005812871
P685	STAT1	0.003366267
P685	ERBB4	0.004618288
P685	VHL	-0.282761068
P685	RAF1	-0.299647409
P685	TGFBR2	-0.323072649
P685	MLH1	-0.314523246
P685	CTNNB1	-0.307058057
P685	PIK3CA	-0.295820983
P685	FGFR3	0.406679114
P685	PDGFRA	-0.099517901
P685	KIT	-0.091131702
P685	TET2	-0.094043032
P685	PCDH10	-0.297515833
P685	FBXW7	-0.004904421
P685	MAP3K1	-0.289087345
P685	APC	-0.334317135
P685	CSF1R	0.013379299
P685	VEGFA	-0.027048033
P685	ESR1	-0.00849717
P685	PMS2	0.356398368
P685	GLI3	0.25334336
P685	EGFR	0.276224255
P685	TRRAP	0.012384378
P685	MET	0.006720082
P685	BRAF	0.012029803
P685	WRN	0.005331178
P685	FGFR1	0.001940636
P685	TRPS1	0.999500439
P685	MYC	2.410547699
P685	JAK2	-0.292651425
P685	CDKN2A	-0.322104336
P685	ABL1	-0.31343171
P685	RET	0.020917842
P685	MAPK8	0.013735572
P685	PTEN	-0.026099262
P685	TCF7L2	0.005648849
P685	FGFR2	0.003117161
P685	HRAS	0.065751941
P685	ATM	0.024174482
P685	KRAS	-0.036206431
P685	ACVR1B	0.003559534
P685	ERBB3	0.012639985
P685	CDK4	0.011553725
P685	FLT3	0.16657128
P685	RB1	0.181121362
P685	EDNRB	0.164725143
P685	GPC6	-0.336113532
P685	TEP1	-0.282520738
P685	MARK3	-0.256486771
P685	AKT1	-0.235742565
P685	MAP2K1	0.014309707
P685	MAPK3	0.049606961
P685	TP53	0.009157911
P685	ERBB2	0.036143803
P685	STAT3	0.014394205
P685	AXIN2	-0.008311331
P685	PRKCA	0.004503889
P685	SOX9	-0.001407672
P685	SMAD2	-0.05344817
P685	SMAD4	-0.09005627
P685	NARS	-0.021066573
P685	STK11	-0.23951237
P685	MAP2K2	-0.261715896
P685	MAP2K7	-0.269609569
P685	AKT2	0.048657758
P685	SRC	0.238150664
P685	PLCG1	0.250432998
P685	AURKA	0.209081964
P685	TPTE	-0.022444808
P685	MAPK1	-0.27430214
P685	ARAF	0.279207685
P685	FAM123B	0.233092495
P711	MTOR	0.015581262
P711	ARID1A	0.072514342
P711	JAK1	0.019069257
P711	NRAS	-0.102593643
P711	FLG	-0.050794564
P711	KIAA1804	0.014761945
P711	MSH2	0.095797478
P711	MSH6	0.035060315
P711	TET3	0.118837858
P711	ACVR2A	-0.016930369
P711	STAT1	0.076003208
P711	ERBB4	-0.024362624
P711	VHL	-0.192760025
P711	RAF1	-0.214476344
P711	TGFBR2	-0.225098691
P711	MLH1	-0.208143397
P711	CTNNB1	-0.220586256
P711	PIK3CA	-0.241383903
P711	FGFR3	-0.172651887
P711	PDGFRA	-0.27137255
P711	KIT	-0.296182351
P711	TET2	-0.258238933
P711	PCDH10	-0.329037138
P711	FBXW7	-0.262204745
P711	MAP3K1	-0.015999476
P711	APC	-0.083580725
P711	CSF1R	0.023848984
P711	VEGFA	-0.058007328
P711	ESR1	-0.146711847
P711	PMS2	0.086736632
P711	GLI3	0.054868281
P711	EGFR	0.117467752
P711	TRRAP	0.144524661
P711	MET	0.115863785
P711	BRAF	0.141487785
P711	WRN	-0.221855085
P711	FGFR1	-0.159951252
P711	TRPS1	-0.25210353
P711	MYC	-0.150800625
P711	JAK2	-0.016195371
P711	CDKN2A	0.022743935
P711	ABL1	0.035742322
P711	RET	0.019047251
P711	MAPK8	-0.01544871
P711	PTEN	0.007506365
P711	TCF7L2	0.023446123
P711	FGFR2	0.017385529
P711	HRAS	-0.201823501
P711	ATM	-0.2449873
P711	KRAS	0.079245608
P711	ACVR1B	0.02893662
P711	ERBB3	0.00968589
P711	CDK4	0.009887121
P711	FLT3	0.477683834
P711	RB1	0.475094913
P711	EDNRB	0.437425821
P711	GPC6	0.46564421
P711	TEP1	-0.036549705
P711	MARK3	-0.027368996
P711	AKT1	-0.021371938
P711	MAP2K1	-0.555148702
P711	MAPK3	0.117741002
P711	TP53	-0.632931834
P711	ERBB2	0.177552771
P711	STAT3	0.170662989
P711	AXIN2	0.149982683
P711	PRKCA	0.080061101
P711	SOX9	0.175708243
P711	SMAD2	-0.630319124
P711	SMAD4	-0.62518059
P711	NARS	-0.625840644
P711	STK11	0.060496915
P711	MAP2K2	-0.005028357
P711	MAP2K7	-0.006843715
P711	AKT2	-0.004100502
P711	SRC	0.865967025
P711	PLCG1	0.638129087
P711	AURKA	-0.404015294
P711	TPTE	-0.07204638
P711	MAPK1	0.046817974
P711	ARAF	0.492654635
P711	FAM123B	0.503159827
P736	MTOR	-0.106805013
P736	ARID1A	-0.076062661
P736	JAK1	-0.103247306
P736	NRAS	-0.289646846
P736	FLG	-0.273361866
P736	KIAA1804	-0.016081249
P736	MSH2	0.052835222
P736	MSH6	0.138701001
P736	TET3	0.171962508
P736	ACVR2A	0.14792481
P736	STAT1	0.131528386
P736	ERBB4	0.056699851
P736	VHL	-0.236759884
P736	RAF1	-0.173182903
P736	TGFBR2	0.04180974
P736	MLH1	-0.118030204
P736	CTNNB1	-0.068594442
P736	PIK3CA	-0.19125388
P736	FGFR3	-0.068572059
P736	PDGFRA	-0.160875713
P736	KIT	-0.127598711
P736	TET2	-0.112898345
P736	PCDH10	-0.201335568
P736	FBXW7	-0.141368127
P736	MAP3K1	-0.137885756
P736	APC	-0.090297124
P736	CSF1R	-0.095820881
P736	VEGFA	0.005253081
P736	ESR1	-0.094420787
P736	PMS2	-0.024370914
P736	GLI3	0.131760574
P736	EGFR	0.158169923
P736	TRRAP	0.110515216
P736	MET	0.165288138
P736	BRAF	0.099053737
P736	WRN	0.07146963
P736	FGFR1	0.184208464
P736	TRPS1	0.075415153
P736	MYC	0.119308583
P736	JAK2	-0.123406271
P736	CDKN2A	-0.245021931
P736	ABL1	-0.11018185
P736	RET	0.240627619
P736	MAPK8	0.119402914
P736	PTEN	0.104813049
P736	TCF7L2	0.017933114
P736	FGFR2	0.166082797
P736	HRAS	-0.036801605
P736	ATM	-0.230575393
P736	KRAS	0.146606701
P736	ACVR1B	0.187222181
P736	ERBB3	0.166503943
P736	CDK4	0.100909176
P736	FLT3	0.241290945
P736	RB1	0.095234311
P736	EDNRB	0.121124225
P736	GPC6	0.119308385
P736	TEP1	0.108603837
P736	MARK3	0.229949881
P736	AKT1	0.242333079
P736	MAP2K1	-0.139246539
P736	MAPK3	0.007285046
P736	TP53	-0.083919028
P736	ERBB2	-0.128141729
P736	STAT3	-0.134218223
P736	AXIN2	0.001523367
P736	PRKCA	-0.15246341
P736	SOX9	-0.234103045
P736	SMAD2	-0.093265602
P736	SMAD4	-0.450717263
P736	NARS	-0.486537389
P736	STK11	0.073120346
P736	MAP2K2	-0.164260049
P736	MAP2K7	-0.030528859
P736	AKT2	-0.07927722
P736	SRC	-0.056197496
P736	PLCG1	0.020663
P736	AURKA	-0.077744657
P736	TPTE	-0.013405541
P736	MAPK1	-0.179914028
P736	ARAF	0.563400692
P736	FAM123B	0.513807505
P741	MTOR	-0.099130635
P741	ARID1A	-0.125701225
P741	JAK1	-0.091601648
P741	NRAS	-0.046921369
P741	FLG	-0.114291973
P741	KIAA1804	0.055416773
P741	MSH2	0.040791879
P741	MSH6	0.050499081
P741	TET3	-0.088144565
P741	ACVR2A	0.086225735
P741	STAT1	0.01290508
P741	ERBB4	0.046495827
P741	VHL	-0.0764635
P741	RAF1	-0.083025325
P741	TGFBR2	-0.065519382
P741	MLH1	-0.095586721
P741	CTNNB1	-0.040812042
P741	PIK3CA	0.038197548
P741	FGFR3	0.209618457
P741	PDGFRA	0.142641072
P741	KIT	0.160790129
P741	TET2	-0.25313016
P741	PCDH10	-0.386771446
P741	FBXW7	-0.119546874
P741	MAP3K1	-0.030567247
P741	APC	-0.070261055
P741	CSF1R	0.274372872
P741	VEGFA	-0.076321718
P741	ESR1	-0.079867076
P741	PMS2	-0.093299522
P741	GLI3	-0.040426529
P741	EGFR	-0.012287272
P741	TRRAP	-0.104165
P741	MET	0.062907993
P741	BRAF	-0.022949917
P741	WRN	-0.281396711
P741	FGFR1	-0.398056346
P741	TRPS1	0.302349432
P741	MYC	0.372239327
P741	JAK2	0.114234564
P741	CDKN2A	-0.106854683
P741	ABL1	-0.03055895
P741	RET	0.134041051
P741	MAPK8	0.23178488
P741	PTEN	-0.155587857
P741	TCF7L2	0.117628183
P741	FGFR2	0.155423956
P741	HRAS	0.147971736
P741	ATM	0.082496852
P741	KRAS	0.129416207
P741	ACVR1B	-0.002477675
P741	ERBB3	-0.031296581
P741	CDK4	0.011956203
P741	FLT3	0.184093442
P741	RB1	0.225520695
P741	EDNRB	0.191449954
P741	GPC6	0.111583449
P741	TEP1	-0.258824025
P741	MARK3	-0.140840707
P741	AKT1	-0.090490841
P741	MAP2K1	-0.314307253
P741	MAPK3	0.108096423
P741	TP53	-0.087982605
P741	ERBB2	0.096544053
P741	STAT3	0.106862825
P741	AXIN2	0.159987947
P741	PRKCA	0.067177056
P741	SOX9	0.029748059
P741	SMAD2	-0.626626241
P741	SMAD4	-0.253971958
P741	NARS	-0.253903118
P741	STK11	0.185054301
P741	MAP2K2	-0.077451668
P741	MAP2K7	0.062201927
P741	AKT2	-0.06138526
P741	SRC	0.116492318
P741	PLCG1	0.090109398
P741	AURKA	0.145641593
P741	TPTE	-0.005982704
P741	MAPK1	-0.219283398
P741	ARAF	0.107800079
P741	FAM123B	0.098531451
P762	MTOR	-0.17839899
P762	ARID1A	-0.517139725
P762	JAK1	-0.194883232
P762	NRAS	-0.102925532
P762	FLG	0.227611949
P762	KIAA1804	-0.115785747
P762	MSH2	0.010817041
P762	MSH6	-0.016914397
P762	TET3	-0.228610552
P762	ACVR2A	0.285769404
P762	STAT1	0.065857173
P762	ERBB4	0.329998035
P762	VHL	-0.242918986
P762	RAF1	-0.148755216
P762	TGFBR2	-0.179565586
P762	MLH1	-0.122770426
P762	CTNNB1	-0.060902272
P762	PIK3CA	0.53841392
P762	FGFR3	-0.685703336
P762	PDGFRA	-0.0777196
P762	KIT	-0.018518237
P762	TET2	-0.035741325
P762	PCDH10	-0.09039573
P762	FBXW7	0.057252302
P762	MAP3K1	-0.201815745
P762	APC	0.17871963
P762	CSF1R	-0.031414502
P762	VEGFA	-0.434945307
P762	ESR1	0.140008117
P762	PMS2	0.163273715
P762	GLI3	0.296993851
P762	EGFR	0.224200809
P762	TRRAP	0.313734212
P762	MET	0.135810236
P762	BRAF	0.255954973
P762	WRN	0.012898118
P762	FGFR1	-0.304688315
P762	TRPS1	0.76279985
P762	MYC	0.395717308
P762	JAK2	0.181309691
P762	CDKN2A	-0.036788516
P762	ABL1	-0.121385911
P762	RET	0.201774119
P762	MAPK8	0.429007699
P762	PTEN	0.089212149
P762	TCF7L2	-0.020298718
P762	FGFR2	0.519701713
P762	HRAS	-0.572620254
P762	ATM	0.410102612
P762	KRAS	-0.206971687
P762	ACVR1B	-0.316441848
P762	ERBB3	-0.486646499
P762	CDK4	-0.709352316
P762	FLT3	0.095771409
P762	RB1	0.125964284
P762	EDNRB	0.321313901
P762	GPC6	0.243419671
P762	TEP1	-0.232539108
P762	MARK3	-0.215239196
P762	AKT1	-0.365345111
P762	MAP2K1	-0.280335523
P762	MAPK3	-0.24431304
P762	TP53	-0.414735756
P762	ERBB2	-0.56926422
P762	STAT3	-0.419529512
P762	AXIN2	-0.497548296
P762	PRKCA	-0.129440633
P762	SOX9	-0.46613072
P762	SMAD2	-0.352665362
P762	SMAD4	-0.478232239
P762	NARS	-0.49741159
P762	STK11	-0.797858839
P762	MAP2K2	-0.412982512
P762	MAP2K7	-0.644368245
P762	AKT2	-0.145199228
P762	SRC	-0.101596129
P762	PLCG1	0.031425389
P762	AURKA	0.114790102
P762	TPTE	0.068017599
P762	MAPK1	0.350821405
P762	ARAF	-0.366359856
P762	FAM123B	-0.164256092
P779	MTOR	0.010752255
P779	ARID1A	0.029662088
P779	JAK1	-0.023298671
P779	NRAS	0.005115353
P779	FLG	-0.049801747
P779	KIAA1804	-0.031617311
P779	MSH2	0.047399869
P779	MSH6	0.021934909
P779	TET3	0.028628078
P779	ACVR2A	-0.023598013
P779	STAT1	0.079355601
P779	ERBB4	-0.025636379
P779	VHL	0.044975598
P779	RAF1	-0.034633269
P779	TGFBR2	0.008406177
P779	MLH1	0.043413142
P779	CTNNB1	-0.029465584
P779	PIK3CA	-0.025629742
P779	FGFR3	0.054341684
P779	PDGFRA	-0.027167881
P779	KIT	-0.028076168
P779	TET2	-0.028266369
P779	PCDH10	-0.040305228
P779	FBXW7	-0.020075339
P779	MAP3K1	-0.011048305
P779	MSH3	0.00161423
P779	APC	-0.012361108
P779	CSF1R	0.007122064
P779	VEGFA	0.010358365
P779	ESR1	-0.015045947
P779	PMS2	0.012230753
P779	GLI3	-0.07051971
P779	EGFR	-0.017859741
P779	TRRAP	-0.011903681
P779	MET	0.007509653
P779	BRAF	-0.008512504
P779	WRN	-0.048721735
P779	FGFR1	-0.001674549
P779	TRPS1	-0.067911738
P779	MYC	0.0286292
P779	JAK2	0.008464353
P779	CDKN2A	-0.026855411
P779	ABL1	-0.004036745
P779	RET	-0.036954209
P779	MAPK8	-0.022146621
P779	PTEN	-0.034367007
P779	TCF7L2	-0.019740261
P779	FGFR2	-0.033895182
P779	HRAS	0.075136526
P779	ATM	-0.013273494
P779	KRAS	0.01044161
P779	ACVR1B	0.021208389
P779	ERBB3	0.125181703
P779	CDK4	0.087666796
P779	FLT3	-0.053764905
P779	RB1	-0.01142476
P779	EDNRB	-0.068526223
P779	GPC6	-0.043715835
P779	TEP1	0.067852723
P779	MARK3	0.040861924
P779	AKT1	0.032901477
P779	MAP2K1	-0.005401134
P779	MAPK3	0.08098479
P779	TP53	0.10008135
P779	ERBB2	0.070897758
P779	STAT3	0.052791457
P779	AXIN2	0.00876528
P779	PRKCA	-0.054931666
P779	SOX9	0.052782859
P779	SMAD2	0.013928859
P779	SMAD4	0.001448739
P779	NARS	0.033686625
P779	STK11	0.238242491
P779	MAP2K2	0.086862483
P779	MAP2K7	0.112625551
P779	AKT2	0.030512481
P779	SRC	-0.045020415
P779	PLCG1	-0.019442466
P779	AURKA	0.031701637
P779	TPTE	-0.048356987
P779	MAPK1	0.027639034
P779	ARAF	0.150055831
P779	FAM123B	-0.019576652
P799	MTOR	0.0099433
P799	ARID1A	0.044124516
P799	JAK1	-0.020913978
P799	NRAS	0.032249772
P799	FLG	-0.006802218
P799	KIAA1804	-0.006451696
P799	MSH2	0.018977255
P799	MSH6	-0.021405695
P799	TET3	0.01527314
P799	ACVR2A	-0.046236477
P799	STAT1	-0.015617315
P799	ERBB4	-0.056207823
P799	VHL	0.061028227
P799	RAF1	0.009029799
P799	TGFBR2	0.002572
P799	MLH1	0.030225694
P799	CTNNB1	0.007578617
P799	PIK3CA	-0.040476908
P799	FGFR3	0.016006748
P799	PDGFRA	-0.02774517
P799	KIT	-0.027500457
P799	TET2	0.014244779
P799	PCDH10	-0.001859087
P799	FBXW7	-0.027172236
P799	MAP3K1	0.005228246
P799	APC	-0.019111832
P799	CSF1R	0.003477126
P799	VEGFA	0.051650329
P799	ESR1	0.020292675
P799	PMS2	0.014911886
P799	GLI3	-0.019114549
P799	EGFR	-0.001521929
P799	TRRAP	0.017013187
P799	MET	-0.010223227
P799	BRAF	0.00578495
P799	WRN	-0.026447168
P799	FGFR1	0.011894527
P799	TRPS1	-0.041643379
P799	MYC	0.001979125
P799	JAK2	-0.0115622
P799	CDKN2A	0.095620876
P799	ABL1	0.01847037
P799	RET	0.00259446
P799	MAPK8	0.013444521
P799	PTEN	0.008445596
P799	TCF7L2	0.046674053
P799	FGFR2	0.019969209
P799	HRAS	0.065122315
P799	ATM	-0.016367559
P799	KRAS	0.013756764
P799	ACVR1B	0.06256735
P799	ERBB3	0.00822554
P799	CDK4	0.035920983
P799	FLT3	-0.006967865
P799	RB1	-0.002707237
P799	EDNRB	0.006604631
P799	GPC6	0.012344171
P799	TEP1	0.001196613
P799	MARK3	0.014831526
P799	AKT1	-0.009055059
P799	MAP2K1	0.009298941
P799	MAPK3	0.001494139
P799	TP53	-0.122103186
P799	ERBB2	0.025277519
P799	STAT3	0.034390591
P799	AXIN2	0.015909789
P799	PRKCA	-0.014780911
P799	SOX9	0.029836962
P799	SMAD2	0.001457867
P799	SMAD4	-0.030968196
P799	NARS	-0.022802655
P799	STK11	0.049272365
P799	MAP2K2	0.099672688
P799	MAP2K7	0.056750665
P799	AKT2	0.013569136
P799	SRC	0.007245908
P799	PLCG1	-0.025484883
P799	AURKA	-0.019100189
P799	TPTE	-0.020697641
P799	MAPK1	0.015840435
P799	ARAF	-0.017602126
P799	FAM123B	-0.054120385
P827	MTOR	-0.579445245
P827	ARID1A	-0.011314357
P827	JAK1	-0.043562899
P827	NRAS	-0.050010343
P827	FLG	-0.033783952
P827	KIAA1804	-0.008982789
P827	MSH2	-0.017247788
P827	MSH6	-0.014124227
P827	TET3	0.015444845
P827	ACVR2A	-0.03058851
P827	STAT1	-0.03516229
P827	ERBB4	-0.057380333
P827	VHL	0.027687671
P827	RAF1	-0.06183004
P827	TGFBR2	-0.063936994
P827	MLH1	-0.06097866
P827	CTNNB1	-0.039504686
P827	PIK3CA	-0.049581031
P827	FGFR3	0.024493919
P827	PDGFRA	-0.028587374
P827	KIT	-0.059476647
P827	TET2	-0.048048503
P827	PCDH10	-0.043672674
P827	FBXW7	-0.048212995
P827	MAP3K1	-0.052112417
P827	APC	-0.055979933
P827	CSF1R	-0.024691432
P827	VEGFA	-0.013740166
[truncated: 1,783 more rows]
